# Supplementary material for: Pyrenoid loss impairs carbon-concentrating mechanism induction and alters primary metabolism in Chlamydomonas reinhardtii
Source: J Exp Bot. 2017 May 18;68(14):3891–902. doi: 10.1093/jxb/erx121 (PMC5853466; doi:10.1093/jxb/erx121)
Supplement: supplementary_dataset_S1_S2 [file erx121_suppl_supplementary_dataset_s1_s2.xlsx]

## Sheet: Dataset S1
Supplementary Dataset S1: List of proteins identified in low CO2-adapted pyrenoid-positive (pyr+) and pyrenoid-negative (Spinacia oleracea SSU substitution, pyr-) strains using LC-MS/MS analysis
Differential expression of proteins (Sig. diff.) was supported by t-test (T), G-test (G) or both t-test and G-test (B).
Non-differentially expressed proteins are listed below (-).
Mean and standard error of label-free intensity (Int) and spectral counts (S.C.) are given for each protein.
Proteins are listed alphabetically by UniProt identifier within each category of expression.
UniProt ID	Name	Description	Sig. diff.	pyr+_Int	pyr+_Int s.e.	pyr-_Int	pyr-_Int s.e.	pyr+_SC	pyr+_SC s.e.	pyr-_SC	pyr-_SC s.e.
A8JGP9	RBCS1	Chlamydomonas Ribulose bisphosphate carboxylase small chain	N/A	3546500000	1.18486e+09	0	0	30.6667	8.91191	0	0
Q43832	RBCS2	Spinach Ribulose bisphosphate carboxylase small chain	N/A	0	0	2558850000	3.54313e+08	0	0	105	10.1127
A1YSB4	REP27	Photosystem-II repair protein	B	0	0	1.65435e+07	3.68954e+06	0	0	1.66667	0.298142
A8HS48	CHLREDRAFT_168484	40S ribosomal protein S3a	B	2.32397e+09	9.5566e+07	1375950000	8.03763e+07	16.8333	1.17851	26.6667	3.97772
A8I2V3	PRX2	2-cys peroxiredoxin	B	1244750000	1.09726e+08	3.89662e+08	4.09798e+07	33.6667	0.699206	23.8333	1.64992
A8I3J7	HSD1	Homoserine dehydrogenase	B	0	0	1.83742e+07	6.69449e+06	0	0	1.33333	0.471405
A8I4P5	RPS3	Ribosomal protein S3	B	1556900000	1.9491e+08	5.07607e+08	8.78068e+07	20.5	1.5384	12.6667	2.0221
A8IGE2	CHLREDRAFT_144281	Predicted protein (Fragment)	B	2.28877e+07	5.85458e+06	0	0	1.16667	0.235702	0	0
A8IGM2	AAP1	Aspartyl aminopeptidase-like protein	B	140670000	9.95782e+06	0	0	1.5	0.316228	0	0
A8III5	PSB28	Photosystem II reaction center Psb28 protein	B	6.67137e+07	9.74665e+06	0	0	1.16667	0.235702	0	0
A8IVF6	COX13	Cytochrome c oxidase 12 kDa subunit	B	4570150	646183	0	0	1.16667	0.235702	0	0
A8IWP6	CHLREDRAFT_147390	Predicted protein	B	0	0	3020250	1.41031e+06	0	0	1.33333	0.596285
A8IY43	CYN20-2	Peptidyl-prolyl cis-trans isomerase	B	3.40303e+07	1.88732e+07	0	0	1.83333	0.849837	0	0
A8J3W1	CHLREDRAFT_184434	Predicted protein	B	6.14533e+07	1.78707e+07	0	0	1.5	0.483046	0	0
A8J7X3	CHLREDRAFT_192803	Predicted protein	B	0	0	5.07413e+07	8.02004e+06	0	0	1.33333	0.298142
A8J9T0	RPS12	40S ribosomal protein S12	B	28616000	4.87884e+06	0	0	1.16667	0.235702	0	0
A8JHU0	MDH4	Malate dehydrogenase	B	5.75712e+08	6.11824e+07	2.79133e+08	2.30796e+07	25.8333	2.23358	39.8333	3.81954
Q0ZAI6	LCIB	Low-CO2 inducible protein LCIB	B	7.56152e+08	8.11755e+07	3.56617e+08	1.80177e+07	37.5	3.62859	27.1667	3.12872
Q2VA40	PHOA	Phosphorylase	B	0	0	2.69706e+08	6.75108e+07	0	0	6.5	1.19722
Q39590	CAH5	Carbonic anhydrase beta	B	2.66328e+08	7.2286e+07	7.37148e+06	3.41448e+06	4.5	0.316228	0.666667	0.298142
Q42690	ALDCHL	Fructose-bisphosphate aldolase 1, chloroplastic	B	14743000000	9.75952e+08	9.43808e+09	7.32e+08	103.833	3.56682	123.5	19.7273
Q6RBZ1	CRB1	Circadian RNA-binding protein CHLAMY 1 subunit C1 (Fragment)	B	15516000	6.0624e+06	0	0	1.16667	0.434613	0	0
A8HMM7	CHLREDRAFT_190034	Predicted protein	T	0	0	2.06857e+06	713357	0	0	0.833333	0.235702
A8HP50	CHLREDRAFT_190244	Predicted protein	T	3363450	2.16961e+06	0	0	0.5	0.316228	0	0
A8HPY4	CHLREDRAFT_157234	Beta-ureidopropionase	T	3.09717e+07	2.45653e+06	0	0	1	0	0	0
A8HQ74	CCT7	T-complex protein, eta subunit	T	7.37458e+07	2.6855e+06	4.19233e+07	2.71231e+06	2.33333	0.298142	1.66667	0.471405
A8HQA8	DBP2	DEAD-box RNA helicase	T	15214000	7.17545e+06	0	0	0.666667	0.298142	0	0
A8HRZ9	CHLREDRAFT_187884	Histone H2A	T	30185000	5.25436e+06	6853900	2.5156e+06	5.5	1.35401	5.16667	2.01384
A8HSJ6	CHLREDRAFT_135067	Predicted protein	T	7.16537e+06	2.41967e+06	0	0	0.833333	0.235702	0	0
A8HX38	EEF1	Eukaryotic translation elongation factor 1 alpha 1	T	21787000000	7.67306e+08	1.31897e+10	6.14915e+08	426.833	9.43339	431.167	43.1392
A8HYU5	METM	S-adenosylmethionine synthase	T	1.21343e+09	8.83584e+07	582305000	5.83514e+07	19.3333	2.27058	16.6667	2.74874
A8HZX4	CNX1E	Molybdopterin biosynthesis protein	T	0	0	5.15723e+06	2.34901e+06	0	0	0.666667	0.298142
A8I0A3	CHLREDRAFT_113366	Predicted protein (Fragment)	T	2.08797e+07	6.50404e+06	0	0	0.833333	0.235702	0	0
A8I3W8	CHLREDRAFT_182175	Predicted protein	T	5.00653e+06	2.4864e+06	0	0	0.666667	0.298142	0	0
A8I531	CHLD	Magnesium chelatase subunit D	T	1.21412e+07	2.59105e+06	4293400	410018	1.66667	0.298142	1	0
A8I6P9	SEC61B	SEC61-beta subunit of ER-translocon (Fragment)	T	2.15158e+08	1.23585e+07	1.0255e+08	8.62935e+06	2	0	2	0
A8I9T2	KLP1	Kinesin-like protein	T	0	0	1.49509e+07	1.64104e+07	0	0	0.5	0.316228
A8IBN3	CHLREDRAFT_186253	Predicted protein	T	1.08617e+08	2.82304e+07	30119500	5.24486e+06	5.16667	1.23378	3.33333	0.869227
A8ICF4	HMOX1	Heme oxygenase	T	0	0	30120000	1.20985e+07	0	0	0.833333	0.235702
A8ICG9	MDH2	Malate dehydrogenase	T	7.71257e+07	4.02649e+06	6.23218e+07	4.12601e+06	1.33333	0.298142	1	0
A8ICT1	RPL30	Ribosomal protein L30	T	1.76027e+08	1.31313e+07	69009500	7.98673e+06	5	1.21106	5.16667	0.674949
A8ICU7	CHLREDRAFT_96534	Predicted protein (Fragment)	T	0	0	1.60152e+07	4.80365e+06	0	0	0.833333	0.235702
A8IGV4	CHLREDRAFT_182946	Predicted protein	T	1.05378e+07	5.80144e+06	0	0	1	0.632456	0	0
A8IHW6	CGL63	Predicted protein	T	16707000	6.04203e+06	0	0	1	0.365148	0	0
A8IJ34	SMT1	Sterol-C24-methyltransferase	T	2.33153e+08	1.73884e+07	1.28973e+08	1.00025e+07	7.66667	0.942809	8.33333	1.19257
A8IJJ8	CHLREDRAFT_196726	Phosphoribosylaminoimidazole carboxylase, eukaryotic-type	T	13262000	6.25643e+06	0	0	1	0.516398	0	0
A8IMS6	CHLREDRAFT_170031	Nucleosome assembly protein	T	0	0	5.90407e+06	1.24307e+06	0	0	1	0
A8INX1	CLPR6	ATP-dependent Clp protease proteolytic subunit	T	1.0498e+07	3.87942e+06	0	0	1	0.365148	0	0
A8IT01	CAH1	Carbonic anhydrase 1	T	1.2666e+08	1.62802e+07	2.35992e+07	3.83248e+06	3.33333	0.471405	1	0
A8ITZ2	CHLREDRAFT_94536	Predicted protein (Fragment)	T	8399050	4.08773e+06	0	0	0.666667	0.298142	0	0
A8IUN8	CHLREDRAFT_172949	Predicted protein	T	1.59433e+06	1.0242e+06	0	0	0.5	0.316228	0	0
A8IV51	CHLREDRAFT_190697	Predicted protein	T	5929500	3.77137e+06	0	0	0.666667	0.471405	0	0
A8IW47	ATPvE	Vacuolar ATP synthase subunit E	T	2.54042e+08	2.07438e+07	1.28248e+08	9.06171e+06	4.33333	0.471405	4.66667	0.699206
A8IX13	RNB1	3-5 exoribonuclease (Fragment)	T	0	0	3026450	1.40137e+06	0	0	0.666667	0.298142
A8IX80	AAD1	Acetohydroxyacid dehydratase	T	1.16002e+09	9.93254e+07	509005000	5.51471e+07	13.6667	0.471405	8.33333	1.24722
A8IXZ0	TUB1	Beta tubulin 1	T	1.63012e+09	1.09643e+08	1.0011e+09	6.4155e+07	71	4.04969	63.6667	7.05849
A8IY40	CHLREDRAFT_157842	Predicted protein	T	7.18402e+06	3.29312e+06	0	0	0.666667	0.298142	0	0
A8J0I0	RPL4	Ribosomal protein L4	T	4870700000	3.64784e+08	2.73962e+09	1.74311e+08	91.6667	6.58955	108.833	11.8345
A8J0R7	IDH2	Isocitrate dehydrogenase, NAD-dependent	T	1.36894e+08	1.79747e+07	6.86413e+07	2.07476e+07	2.83333	0.767391	1.5	0.483046
A8J2J7	RSP3	Radial spoke protein 3	T	124292	58165.1	0	0	1	0.516398	0	0
A8J3J0	FAP269	Flagellar associated protein	T	8.05583e+06	5.17728e+06	0	0	0.5	0.316228	0	0
A8J448	NTR1	NADPH-dependent thioredoxin reductase 1	T	16907500	7.93488e+06	0	0	0.833333	0.434613	0	0
A8J462	CHLREDRAFT_119554	Predicted protein (Fragment)	T	0	0	8.92492e+06	428919	0	0	1	0
A8J576	RPS27-A	40S ribosomal protein S27	T	5.01143e+08	2.66261e+07	283515000	1.63546e+07	11.3333	0.699206	12.8333	1.38644
A8J646	CHLREDRAFT_184945	Acetyl-CoA carboxylase	T	304990000	5.75865e+07	1.56028e+08	1.24934e+07	5.5	0.60553	4.5	0.795822
A8J6M8	CHLREDRAFT_105079	Predicted protein (Fragment)	T	1270350	803852	0	0	0.5	0.316228	0	0
A8J6Q7	SHKA1	3-deoxy-D-arabino-heptulosonate 7-phosphate synthetase	T	86000000	9.18428e+06	2.73995e+07	9.62686e+06	4.16667	0.767391	2.16667	0.674949
A8J7P4	CHLREDRAFT_158786	Predicted protein	T	3.86208e+07	1.15435e+07	8.53382e+06	3.62254e+06	2	0.365148	1.16667	0.434613
A8J995	CHLREDRAFT_193119	Predicted thylakoid lumen protein	T	22580000	1.05214e+07	0	0	0.666667	0.298142	0	0
A8JAW4	CHLREDRAFT_139416	Predicted protein	T	1151825000	1.38362e+08	6.21892e+08	5.74784e+07	14	1.0328	10	0.966092
A8JBX6	CHLREDRAFT_193614	Transcription factor	T	1.36938e+07	6.44456e+06	0	0	0.833333	0.434613	0	0
A8JC15	CHLREDRAFT_193772	Predicted protein	T	6334200	4.53133e+06	0	0	0.5	0.316228	0	0
A8JCS8	CHLREDRAFT_194028	Predicted protein	T	2.63187e+07	1.88697e+07	0	0	0.5	0.316228	0	0
A8JCY4	FBA1	Fructose-bisphosphate aldolase	T	222135000	5.40338e+07	6.13293e+07	7.61999e+06	5	0.516398	2.83333	0.674949
A8JCZ5	NEP1	Pre-rRNA processing protein	T	0	0	3814550	2.45763e+06	0	0	0.5	0.316228
A8JD42	CPLD20	Predicted protein	T	1.21507e+07	3.65459e+06	0	0	0.833333	0.235702	0	0
A8JDH1	HTB5	Histone H2B	T	3.06003e+07	8.92766e+06	1.01275e+08	1.32934e+07	2.66667	0.298142	4.16667	0.434613
A8JEP0	CHLREDRAFT_179152	Predicted protein (Fragment)	T	0	0	1.79672e+07	1.79938e+06	0	0	1	0
A8JEQ7	CHLREDRAFT_185663	Predicted protein	T	7492100	3.57344e+06	0	0	0.833333	0.434613	0	0
A8JEV9	IDS1	4-hydroxy-3-methylbut-2-enyl diphosphate reductase	T	1.01362e+08	1.07366e+07	66011000	5.46387e+06	2.83333	0.235702	2.83333	0.434613
A8JFF0	CHLREDRAFT_185746	Predicted protein	T	1.12893e+07	5.33372e+06	0	0	0.666667	0.298142	0	0
A8JGI9	RPS7	Ribosomal protein S7	T	392920000	4.21493e+07	3.02967e+08	1.88941e+07	9.33333	1.77639	10.3333	1.77639
A8JHA4	XAB2	Transcription-coupled DNA repair protein (Fragment)	T	3362150	1.82468e+06	0	0	0.833333	0.434613	0	0
B2XY88	COX1	Cytochrome c oxidase subunit 1	T	37603000	1.71818e+07	0	0	0.833333	0.434613	0	0
I2FKQ9	CPN60C	Mitochondrial chaperonin 60	T	293430000	2.33667e+07	1.73817e+08	2.75294e+07	7.16667	0.674949	7.83333	1.17851
O22547	ALSL1	Acetolactate synthase	T	73713500	6.81535e+06	12408050	1.84476e+06	3.66667	0.298142	3	0.516398
P17746	tufA	Elongation factor Tu, chloroplastic	T	1472250000	1.6262e+08	637255000	4.91447e+07	61	9.09212	56.6667	4.39191
Q00914	psaC	Photosystem I iron-sulfur center	T	2.54913e+09	1.83626e+08	1.41412e+09	8.78504e+07	26.6667	2.62467	21.5	2.02485
Q540H1	TUA2	Alpha tubulin 1	T	1453400000	8.84054e+07	846955000	7.56084e+07	34.1667	1.91195	27.1667	2.66875
Q5NKW4	PsaD	Photosystem I reaction center subunit II, 20 kDa	T	2.82022e+09	5.79058e+08	1.72083e+09	9.60913e+07	22.3333	2.087	16	1.59164
Q6X898	MS1	Malate synthase	T	3.56387e+09	2.16064e+08	2.13398e+09	1.62871e+08	147.167	7.42443	157.333	8.31598
Q75T33	TEF2	Calcium sensing receptor	T	5.56538e+08	4.33005e+07	278670000	2.60433e+07	9.16667	1.17851	6.16667	0.994429
Q7X8Y6	tab2	PsaB RNA binding protein	T	0	0	1.21866e+07	8.89705e+06	0	0	0.833333	0.434613
Q944M9	ISU1	Iron-sulfur cluster assembly protein IscU	T	0	0	2.72838e+06	1.73213e+06	0	0	0.5	0.316228
Q9FQ96	CYC1	Cytochrome c1	T	5.31797e+07	1.30964e+07	18093450	8.19005e+06	4	1.0328	3.33333	2.29976
Q9GGE2	rps14	30S ribosomal protein S14, chloroplastic	T	31343800	1.06714e+07	6123600	1.84435e+06	1.66667	0.298142	0.833333	0.235702
A6Q0K5	CP12	Calvin cycle protein CP12, chloroplastic	G	1.96572e+06	1.78093e+06	11306850	3.1802e+06	0.333333	0.298142	3	0.516398
A8HNC0	DPD1	Diaminopimelate decarboxylase	G	8.65257e+07	6.61982e+06	29828700	1.43631e+07	4.66667	0.596285	1.66667	0.596285
A8HNG8	ULP1	Uncharacterized lumenal polypeptide	G	276085000	9.48739e+07	35338450	2.11498e+07	5.16667	1.12052	1.66667	0.869227
A8HQP0	TAL1	Transaldolase	G	608875000	4.39111e+07	6.24003e+08	5.73022e+07	21.8333	2.37814	32.6667	3.39935
A8HWZ6	PRPL13	Plastid ribosomal protein L13	G	8.47882e+07	2.03928e+07	3.87922e+07	1.3874e+07	5.16667	0.434613	1.66667	0.471405
A8IB25	CHLREDRAFT_126059	40S ribosomal protein SA	G	5.81993e+08	5.40116e+07	1.16868e+08	4.71158e+07	9.5	0.707107	2.66667	1.24722
A8IEH0	MPC1a,b	Mitochondrial phosphate carrier 1, minor isoform	G	7.53128e+08	5.17147e+07	7.38367e+08	9.45496e+07	23.5	3.94546	15	2.28035
A8IGD9	LCI5	Low-CO2-inducible protein 5	G	1.29922e+08	1.40493e+08	376957	121788	7.66667	0.596285	1.83333	0.849837
A8IIK4	CSP41a	Chloroplast stem-loop-binding protein	G	1.62813e+08	3.09065e+07	14959500	7.44212e+06	3.33333	0.699206	0.666667	0.298142
A8IJQ4	RPS23	Ribosomal protein S23	G	2.40573e+07	1.47688e+07	1.12225e+07	8.93528e+06	18.5	4.34741	11.5	3.21973
A8IKX4	CHLREDRAFT_144677	Lipoxygenase	G	1746300000	1.72192e+08	1568100000	2.75175e+08	28.5	3.70135	40.5	6.65081
A8IMP6	RPS4	Ribosomal protein S4	G	1.37468e+09	6.62369e+07	1208200000	1.09942e+08	42.3333	6.56929	25.8333	5.83571
A8IQG4	CHLREDRAFT_135856	Predicted protein	G	1.25391e+09	1.59864e+08	7.90772e+08	1.46449e+08	22.3333	5.31246	35.5	5.41295
A8IRT6	SERRS2	Seryl-trna synthetase	G	294525000	9.0277e+06	6.88872e+07	1.97118e+07	5.33333	0.596285	1.5	0.316228
A8IRW1	CHLREDRAFT_170664	Predicted protein	G	7.92343e+06	4.50886e+06	0	0	1.16667	0.434613	0	0
A8IRX5	RAN1	Ran-like small GTPase	G	2.70567e+08	5.80479e+07	220155000	2.69395e+07	18.3333	3.73571	10	3.05505
A8IS22	RPS26	Ribosomal protein S26 (Fragment)	G	544915000	3.65486e+07	3.48117e+08	4.95722e+07	4.83333	0.567646	12.3333	5.66471
A8IW09	FKB16-3	Peptidyl-prolyl cis-trans isomerase	G	3.14258e+08	3.02115e+07	8.82525e+07	5.55664e+07	6.66667	0.471405	2.66667	1.29957
A8IWJ8	SCLA1|TEF25	Succinyl-CoA ligase	G	174230000	2.07344e+07	3.18932e+07	2.11301e+07	3.5	0.316228	0.5	0.316228
A8IY85	DXR1	1-deoxy-D-xylulose 5-phosphate reductoisomerase	G	5.49588e+07	7.9832e+06	7.77133e+06	4.94437e+06	2.66667	0.298142	0.5	0.316228
A8IZS5	CHLREDRAFT_184151	Glycine-rich RNA-binding protein	G	1.08899e+09	7.27101e+07	452475000	6.16654e+07	69.8333	8.04501	47.3333	3.45768
A8IZW3	NUP155	Nuclear pore protein	G	4.63612e+06	3.1075e+06	933567	1.32026e+06	1.83333	1.23378	0.166667	0.235702
A8J0R4	RPP2	Acidic ribosomal protein P2	G	1.65003e+08	1.65523e+07	4.30517e+07	2.14772e+07	3.16667	0.434613	7.66667	2.32857
A8J129	AST1	Aspartate aminotransferase	G	1.63388e+09	1.33464e+08	1.35852e+09	8.7742e+07	25.1667	1.47949	35.3333	3.77124
A8J225	LCI23	Low-CO2-inducible protein 23 (Fragment)	G	3.88677e+06	4.18385e+06	0	0	1.66667	0.298142	0	0
A8J244	ICL1	Isocitrate lyase	G	1.02683e+10	6.58025e+08	9.66477e+09	5.5168e+08	384.667	16.0111	423.5	35.9847
A8J2S0	CIS2	Citrate synthase	G	1.55687e+09	6.4761e+07	1.48903e+09	6.51699e+07	43.5	2.44268	57.5	1.85293
A8J3Y6	CHLREDRAFT_131059	AIR synthase-related protein	G	218310000	2.47328e+07	58066500	4.30167e+07	6.66667	0.699206	1.83333	1.47949
A8J493	RPS15	Ribosomal protein S15	G	248630000	3.41821e+07	7.15208e+07	3.5568e+07	18.5	2.15252	11.6667	3.02581
A8J4M0	CHLREDRAFT_192075	Predicted protein	G	15411450	6.4468e+06	1.98117e+06	2.80179e+06	1.83333	0.434613	0.166667	0.235702
A8J4Q3	RPS10	Ribosomal protein S10	G	1.90075e+07	2.24837e+07	204460000	3.48229e+07	1.5	1.58114	4.83333	1.38644
A8J5B8	CHLREDRAFT_184895	Predicted protein	G	1.38938e+09	4.90259e+07	9.52447e+08	8.08501e+07	20.3333	1.61933	32.1667	4.1379
A8J6D1	LHCB4	Chlorophyll a-b binding protein of photosystem II	G	5503650000	4.37619e+08	4.46052e+09	3.927e+08	89.3333	8.74579	109.333	4.68568
A8J841	THICa,b	Hydroxymethylpyrimidine phosphate synthase	G	1.28131e+08	1.45832e+07	2.05738e+07	1.42844e+07	4	0.516398	0.833333	0.674949
A8JB67	NHP2	Nucleolar protein, small subunit of H/ACA snoRNPs	G	6.86868e+07	9.00751e+06	5.02117e+06	4.59417e+06	2.5	0.316228	0.333333	0.298142
A8JCP5	CHLREDRAFT_139758	NAD(P) transhydrogenase	G	1.37757e+08	1.52219e+07	39494000	1.71171e+07	6.66667	0.788811	2.83333	1.05935
A8JDE1	HTB22	Histone H2B	G	7738850	2.82308e+06	59533000	1.91582e+07	1.66667	0.596285	6	0.730297
A8JEA7	CHLREDRAFT_194222	Predicted protein	G	5.67663e+07	2.36503e+06	3.76758e+07	6.46343e+06	4.5	1.40238	1	0
A8JEV1	PSBQ	Oxygen evolving enhancer protein 3	G	3.13722e+09	2.77764e+08	2063950000	3.43637e+08	156	10.8505	116	8.94427
A8JFR9	ACS3	Acetyl CoA synthetase	G	5.00657e+09	2.76612e+08	4.32862e+09	7.32649e+08	124.5	14.5316	197.167	11.6586
A8JGF4	CHLREDRAFT_122970	Biotin carboxylase, acetyl-CoA carboxylase component	G	1.08094e+09	1.17052e+08	6.67288e+08	6.8553e+07	23.1667	1.38644	15.1667	1.80432
A8JGW2	PETO	Cytochrome b6f complex subunit V	G	1.33371e+09	2.7406e+08	549770000	2.00856e+08	17	1.63299	10	1.54919
A8JHX9	EFG2	Elongation factor 2	G	4149750000	1.34985e+08	2.29958e+09	2.57191e+08	119.333	11.9201	98.3333	16.4911
C5HJ53	petA	Apocytochrome f	G	4.00358e+09	1.57132e+08	2.25918e+09	3.16222e+08	33.8333	1.64992	47.3333	4.55583
O22472	CAT	Catalase	G	1.19313e+09	9.87644e+07	1.19133e+09	5.10452e+07	14.6667	1.65999	22.8333	2.5144
O24450	LIP-36G1, CCP1	Envelope protein	G	2.97722e+08	6.60061e+07	3.19657e+07	1.45479e+07	8.16667	2.5144	1.5	0.707107
P00877	rbcL	Ribulose bisphosphate carboxylase large chain	G	3.01467e+09	6.89114e+08	2.66238e+09	3.13985e+08	80.6667	10.3516	122.5	10.0383
P06007	psbD	Photosystem II D2 protein	G	6.33788e+09	3.58863e+08	5.36147e+09	6.85453e+08	59	2.12916	81	9.81835
P06541	atpB	ATP synthase subunit beta, chloroplastic	G	6855700000	4.36153e+08	4.65132e+09	2.06041e+08	239.5	12.3761	301.167	18.2334
P10898	psbC	Photosystem II CP43 chlorophyll apoprotein	G	7.30757e+09	5.78829e+08	5.80468e+09	5.85242e+08	127	8.59457	149.167	17.4257
P11471	PSBP	Oxygen-evolving enhancer protein 2, chloroplastic	G	7.52863e+09	5.34949e+08	4567550000	4.48843e+08	338.833	14.0258	286.833	28.1293
P12154	psaA	Photosystem I P700 chlorophyll a apoprotein A1	G	5.97082e+09	3.74449e+08	6.27723e+09	6.88373e+08	48.8333	5.78984	79.3333	10.5683
P26526	atpA	ATP synthase subunit alpha, chloroplastic	G	6.80793e+09	4.10397e+08	4.19343e+09	3.61422e+08	84.3333	3.37968	106.333	15.1906
Q08365	rps3	30S ribosomal protein S3, chloroplastic	G	7.77208e+08	1.01191e+08	7.90483e+08	1.27713e+08	18.3333	1.88562	26.8333	3.60401
Q1RS84	adhE	Aldehyde-alcohol dehydrogenase	G	1.27369e+08	2.42185e+07	36802000	1.32723e+07	5.5	0.795822	2.16667	0.767391
Q39568	GBP1	G-strand telomere binding protein 1	G	6.60148e+08	8.25798e+07	3.82252e+08	2.92006e+07	13.1667	1.56702	7.33333	0.699206
Q75VY6	LhcI-5	Light-harvesting chlorophyll-a/b protein of photosystem I	G	3.27762e+09	5.35084e+08	2.59847e+09	2.88924e+08	83.3333	21.2624	128	20.1031
Q75VY8	LhcI-3	Light-harvesting chlorophyll-a/b protein of photosystem I	G	648490000	1.28495e+08	404070000	1.03408e+08	89	13.1707	114	14.6196
Q84V17	STL1	Protein kinase	G	4.94467e+07	2.08259e+07	1.42554e+08	1.95101e+07	1.16667	0.235702	3.83333	0.674949
Q84X71	ANK22a,b	CR074 protein	G	14247500	1.09537e+07	6.70388e+07	3.79878e+06	0.833333	0.674949	4	0.365148
Q8GUQ9	RPL38	60S ribosomal protein L38	G	132365000	2.33495e+07	5.62092e+07	5.86128e+06	8.83333	1.84089	16.5	5.96378
Q9AXJ2	psaN	Photosystem I reaction center subunit N	G	1.15237e+09	4.71027e+07	7.69613e+08	1.13411e+08	25.8333	4.80856	14.1667	8.02842
Q9FNS2		Peroxiredoxin (Fragment)	G	1.50332e+09	1.95349e+08	507490000	9.73635e+07	91.1667	8.86504	49.3333	4.54117
Q9S9E0	FNR1	Ferredoxin--NADP reductase	G	4.90208e+09	2.04359e+08	4.07622e+09	2.6115e+08	87.6667	1.92065	110.5	6.17252
A2BCY1	cnapl	Chloroplast nucleosome assembly protein-like (Fragment)	-	188700000	1.48768e+07	1.47949e+08	3.12787e+07	3.5	0.316228	4.83333	0.924962
A2PZB5	EZY4	UDP-glucose 4-epimerase like protein	-	1.47608e+08	8.38583e+06	8.63758e+07	9.32303e+06	3.33333	0.471405	5.33333	0.699206
A2PZC1	EZY10	Adrenodoxin reductase	-	2.31563e+08	2.8489e+07	253940000	2.56273e+07	10.6667	1.19257	10.5	1.19722
A2PZC2	EZY11	UDP-Glucose:protein transglucosylase	-	1308350000	6.72313e+07	5.61087e+08	7.89443e+07	22.8333	1.52388	19.8333	1.84089
A2PZD0	EZY19	DNA recombination protein RecA, chloroplast	-	3.40423e+06	3.84235e+06	0	0	0.333333	0.298142	0	0
A2PZD2	EZY22	NAD-dependent epimerase/dehydratase	-	2.23672e+07	1.42869e+07	3.93097e+07	3.17724e+06	0.5	0.316228	1	0
A5YU13		CYP97C3	-	4.02713e+07	1.0104e+07	30925500	2.31723e+06	7.5	1.19722	5.83333	1.28668
A8HM32	CHLREDRAFT_101411	Predicted protein (Fragment)	-	2.63063e+07	2.69335e+06	1.68792e+07	2.42382e+06	1	0	1	0
A8HM76	CHLREDRAFT_146649	Proline oxidase (Fragment)	-	219000	309713	3.15418e+06	2.84148e+06	0.166667	0.235702	0.333333	0.298142
A8HMA8	BCC2	Acetyl-coa biotin carboxyl carrier	-	5.28188e+07	1.07562e+07	16797500	7.61487e+06	1.5	0.483046	0.666667	0.298142
A8HMC0	CRT2	Calreticulin 2, calcium-binding protein	-	7.89707e+07	9.467e+06	8.57097e+07	2.08881e+07	3.16667	0.434613	3.5	0.60553
A8HMD3	CHLREDRAFT_146684	Putative uncharacterized protein	-	7.3604e+06	4.5555e+06	17012700	1.0054e+07	2	0.632456	2.33333	0.471405
A8HME4	RPS2	Ribosomal protein S2	-	726095000	6.79168e+07	6.76788e+08	7.77826e+07	26.8333	2.04668	23.1667	3.60401
A8HME6	RB47	Polyadenylate-binding protein RB47	-	4.71483e+08	4.53537e+07	2.04242e+08	4.34043e+07	21.3333	2.14994	14.3333	2.62467
A8HMG7	RPL26	Ribosomal protein L26	-	7.52098e+08	7.2508e+07	5.66398e+08	3.26916e+07	11.8333	1.12052	13.3333	1.13529
A8HMQ1	ACH1	Aconitate hydratase	-	7.65172e+09	3.22209e+08	3617850000	5.50625e+08	125.333	9.37135	110.5	18.0877
A8HMQ3	DVR1	3,8-divinyl protochlorophyllide a 8-vinyl reductase	-	2.19862e+07	1.21938e+07	1.98723e+07	4.14652e+06	1.16667	0.567646	2.5	0.60553
A8HMW1	CHLREDRAFT_190063	Predicted protein	-	651450	587047	0	0	0.333333	0.298142	0	0
A8HMX2	PFL1	Pyruvate-formate lyase	-	3.59453e+08	2.75048e+07	2.43653e+08	1.83471e+07	8.33333	0.942809	9.33333	1.13529
A8HN02	APE2	Triose phosphate translocator	-	3.61202e+08	3.35472e+07	4.26132e+08	5.43248e+07	3.5	0.483046	5.5	0.483046
A8HN48	CYN40	Peptidyl-prolyl cis-trans isomerase, cyclophilin-type	-	4.60717e+06	4.1478e+06	0	0	0.333333	0.298142	0	0
A8HN50	RPL18a	60S ribosomal protein L18a	-	1.18256e+09	8.51226e+07	7.98493e+08	9.51041e+07	12.6667	1.07497	11	1.41421
A8HN65	HLA8	High light-induced nuclease	-	2.50577e+07	1.10105e+07	2.80298e+07	1.31215e+07	1.33333	0.298142	1.33333	0.298142
A8HN88	CHLREDRAFT_172117	Predicted protein	-	1.87768e+06	906825	1.21703e+06	836178	0.666667	0.298142	0.5	0.316228
A8HN92	PYR5	Uridine 5-monophosphate synthase	-	30771000	1.47438e+06	3.35192e+07	1.40167e+07	2.16667	0.434613	2.5	1.19722
A8HNB4	CHLREDRAFT_146883	Predicted protein	-	7.17533e+06	6.41796e+06	2.11253e+06	2.72503e+06	0.333333	0.298142	0.333333	0.298142
A8HND3	CHLREDRAFT_190138	Predicted protein	-	6.45008e+07	8.10612e+06	4.05482e+07	6.85258e+06	2.16667	0.235702	2.16667	0.235702
A8HNE3	PKL1	Protein phosphatase 1 beta (Fragment)	-	32014000	8.00321e+06	1.32427e+07	5.98515e+06	1.33333	0.298142	0.666667	0.298142
A8HNE8	CHLREDRAFT_136810	Geranylgeranyl reductase	-	8.24503e+08	4.90436e+07	466780000	4.78311e+07	10.6667	1.24722	10	0.730297
A8HNF4	CHLREDRAFT_116646	Predicted protein (Fragment)	-	2.30743e+06	2.06759e+06	4.00902e+06	1.86969e+06	0.333333	0.298142	0.666667	0.298142
A8HNJ8	PRPL18	Plastid ribosomal protein L18	-	1.28953e+08	1.47521e+07	1.51823e+07	2.14711e+07	1.16667	0.235702	0.333333	0.471405
A8HNN4	CHLREDRAFT_146945	Predicted protein	-	5.59262e+06	2.38486e+06	6091315	6.24941e+06	1.5	0.316228	1.16667	0.235702
A8HNR8	CHLREDRAFT_190184	Predicted protein	-	9.25742e+06	5.20477e+06	2.36717e+06	3.34768e+06	0.666667	0.298142	0.166667	0.235702
A8HNX3	RPL35	Ribosomal protein L35	-	214930000	6.14718e+07	1.18902e+08	7.74369e+07	4	0.966092	1.33333	1.13529
A8HNZ1	CHLREDRAFT_190218	Predicted protein	-	3.21567e+07	2.04329e+07	0	0	0.666667	0.471405	0	0
A8HP06	SDH1	Succinate dehydrogenase subunit A	-	4.67023e+08	2.92682e+07	278765000	2.26842e+07	12.5	1.30384	8.5	1.08012
A8HP10	CYN16	Peptidyl-prolyl cis-trans isomerase, cyclophilin-type	-	1.48997e+06	2.10713e+06	0	0	0.333333	0.471405	0	0
A8HP17	POA7	20S proteasome alpha subunit G	-	2.64193e+07	2.21361e+07	4.83567e+06	4.34766e+06	0.666667	0.471405	0.333333	0.298142
A8HP55	RPL5	Ribosomal protein L5	-	214955000	3.78557e+07	2.20137e+08	1.96644e+07	3.33333	0.869227	3.83333	0.567646
A8HP58	TRXm	Thioredoxin	-	5.48313e+08	1.17555e+08	354830000	4.01098e+07	4.5	0.707107	3.83333	0.567646
A8HP61	CHLREDRAFT_101671	Malonyl-CoA:acyl-carrier-protein transacylase	-	1.92768e+08	1.85622e+07	19520600	1.39856e+07	3.5	0.316228	1.16667	0.434613
A8HP64	UAP2	UDP-N-acetylglucosamine-pyrophosphorylase	-	0	0	1.57088e+06	2.22156e+06	0	0	0.166667	0.235702
A8HP72	CHLREDRAFT_183515	Predicted protein	-	93470500	1.88589e+07	7.10417e+07	1.36422e+07	3.33333	0.942809	4.5	1.25167
A8HP84	GAP3	Glyceraldehyde-3-phosphate dehydrogenase	-	10393450000	4.69916e+08	8382900000	6.085e+08	308.333	19.8483	333.167	24.0095
A8HP90	RPL6	Ribosomal protein L6	-	5.46038e+08	7.59558e+07	313620500	9.86662e+07	19.1667	1.12052	18.1667	2.079
A8HPA0	RPN11	26S proteasome regulatory subunit	-	5.93533e+06	5.30994e+06	2.48817e+06	3.5188e+06	0.333333	0.298142	0.166667	0.235702
A8HPF4	CHLREDRAFT_146232	Predicted protein	-	1067970000	1.35346e+08	5.72072e+08	9.56281e+07	47.8333	6.76675	38.5	4.64399
A8HPG7	CHLREDRAFT_189708	Predicted protein	-	104920000	6.75876e+07	6.47867e+06	9.16222e+06	0.5	0.316228	0.166667	0.235702
A8HPG8	PRX5	Peroxiredoxin, type II	-	6.04808e+07	1.59813e+07	35931500	8.94117e+06	2.5	0.707107	1.83333	0.434613
A8HPI1	AGK1	Acetylglutamate kinase-like protein	-	3.51103e+07	3.55807e+06	3.47292e+06	3.15665e+06	1.16667	0.235702	0.333333	0.298142
A8HPJ2	POR	Light-dependent protochlorophyllide reductase	-	4.06948e+08	5.59993e+07	370340000	4.27763e+07	8.33333	1.3499	6.83333	0.924962
A8HPL4	CHLREDRAFT_183554	Predicted protein	-	7793350	8.74373e+06	2.17414e+07	9.92131e+06	0.833333	0.567646	1.16667	0.434613
A8HPL8	DLD2	Dihydrolipoamide dehydrogenase	-	1.42592e+08	3.27272e+07	54270000	2.25116e+07	3.33333	0.298142	3.5	1.08012
A8HPP0	CHLREDRAFT_206073	Predicted protein	-	7.54383e+06	3.63378e+06	6934800	3.31629e+06	1	0.365148	1	0.365148
A8HPS2	SNE1	Sugar nucleotide epimerase	-	8.69938e+07	1.74133e+07	75217000	1.16601e+07	2.33333	0.298142	1.83333	0.434613
A8HPT4	FTSH3	Membrane AAA-metalloprotease (Fragment)	-	1.73083e+06	2.44777e+06	0	0	0.166667	0.235702	0	0
A8HPU3	SDH3	Succinate dehydrogenase subunit b560	-	2.25072e+07	2.2777e+06	3.13933e+06	4.43969e+06	1	0	0.333333	0.471405
A8HPV3	CHLREDRAFT_12379	Presequence protease	-	3.97058e+07	1.57336e+07	13566500	7.0427e+06	1.33333	0.596285	0.666667	0.298142
A8HPW8	CHLREDRAFT_136620	Predicted protein (Fragment)	-	3.30448e+07	6.39051e+06	6.84592e+06	3.21106e+06	2.16667	0.434613	0.833333	0.434613
A8HPZ8	THO2	Oligoendopeptidase	-	22380500	1.1734e+07	2.87628e+07	1.12021e+07	1	0.365148	1.5	0.483046
A8HQ48	RFK2	Riboflavin kinase	-	3.27162e+07	7.42026e+06	1.51913e+07	9.71775e+06	2	0.365148	1	0.632456
A8HQ72	SRP35	SR protein factor	-	1.36352e+08	2.1362e+07	5.28123e+07	2.34486e+07	4.16667	0.849837	3.66667	0.788811
A8HQ77	CHLREDRAFT_129070	Predicted protein	-	76242000	4.965e+06	3.85288e+07	6.11372e+06	2	0	1.66667	0.298142
A8HQ81	RPL11	Ribosomal protein L11	-	2.81313e+08	2.33258e+07	127733000	2.80619e+07	13.6667	3.85861	11.3333	2.57337
A8HQ93	TRX10	Thioredoxin-like protein	-	19966000	1.31406e+07	1.47882e+07	6.93827e+06	0.5	0.316228	0.833333	0.434613
A8HQ97	ATPvH	Vacuolar ATP synthase subunit H	-	3.49828e+07	2.94544e+06	1.16805e+07	5.95559e+06	1	0	0.833333	0.434613
A8HQE3	CHLREDRAFT_189879	High mobility group protein	-	1.61807e+06	721451	89008.3	125877	1.16667	0.567646	0.166667	0.235702
A8HQF0	VPS35	Subunit of retromer complex	-	8.71982e+06	884502	6.32602e+06	329068	1	0	1	0
A8HQG3	PRPL34	Ribosomal protein L34	-	2.13592e+06	674215	6.43363e+06	2.15924e+06	1.5	0.60553	2.83333	0.235702
A8HQG8	PP2C4	Protein phosphatase 2C-like protein	-	0	0	1.92637e+06	1.7451e+06	0	0	0.333333	0.298142
A8HQJ3	CHLREDRAFT_146548	Predicted protein (Fragment)	-	1.31253e+06	157023	477903	228984	1	0	0.666667	0.298142
A8HQT1	PDI2	Protein disulfide isomerase	-	1.41157e+08	2.14002e+07	5.20933e+07	4.08535e+06	4	0.516398	1.83333	0.235702
A8HQU3	IPB1	Importin beta (Fragment)	-	6.62567e+06	4.20569e+06	10852350	3.76982e+06	0.5	0.316228	1.16667	0.235702
A8HQW1	CHLREDRAFT_101528	6-phosphogluconolactonase-like protein (Fragment)	-	1.80913e+08	3.38724e+07	5.39098e+07	1.54595e+07	4	0.516398	3.33333	0.298142
A8HR32	CHLREDRAFT_168363	Predicted protein	-	2.30853e+06	1.55623e+06	0	0	0.5	0.316228	0	0
A8HR39	CHLREDRAFT_168365	Obg-like ATPase 1	-	41458000	3.315e+06	3.66493e+07	1.35262e+06	1.5	0.316228	1	0
A8HR57	ITN7	Importin 7 (Fragment)	-	2.54567e+06	3.60012e+06	4.58573e+06	2.17866e+06	0.166667	0.235702	0.666667	0.298142
A8HR79	THF1	Inositol phosphatase-like protein	-	34770500	4.65163e+06	5.65687e+07	5.34403e+06	1.33333	0.298142	2.33333	0.471405
A8HRF8	EIF3A	Eukaryotic translation initiation factor 3 subunit A	-	138065000	1.36373e+07	7.63593e+07	1.60144e+07	6.16667	0.567646	5.33333	0.788811
A8HRN8	CHLREDRAFT_99287	Predicted protein (Fragment)	-	6.65547e+07	3.16957e+07	9.20807e+07	1.63672e+07	1.33333	0.699206	1.83333	0.235702
A8HRP1	CHLREDRAFT_113924	Predicted protein (Fragment)	-	19269550	6.66965e+06	8811850	5.15662e+06	2.16667	0.674949	1.33333	0.699206
A8HRR9	COPA1	Alpha-COP	-	3.64283e+07	5.84319e+06	4546700	4.56453e+06	1.66667	0.298142	0.333333	0.298142
A8HRS5	CHLREDRAFT_127560	10-formyltetrahydrofolate synthetase	-	1.47013e+08	1.99884e+07	6.70042e+07	1.42458e+07	4.16667	0.674949	3.5	1.30384
A8HRV2	CHLREDRAFT_113915	Predicted protein (Fragment)	-	44535500	2.30122e+07	66202000	8.64842e+06	1.5	0.60553	2.66667	0.298142
A8HRZ0	HON1	Histone H1	-	8.28488e+07	2.03422e+07	1.19797e+07	4.78161e+06	1.83333	0.434613	1.16667	0.434613
A8HS14	STA1	Glucose-1-phosphate adenylyltransferase	-	4.51898e+08	2.10336e+07	2.61639e+08	7.36312e+07	13.8333	1.68984	9.5	2.18327
A8HS59	RPL17	Ribosomal protein L17	-	87485000	1.48289e+07	4.77103e+07	1.64591e+07	47.8333	3.64082	39.3333	3.92711
A8HSB2	HTB2	Histone H2B	-	483208	323693	503462	180742	1.16667	0.767391	1.5	0.483046
A8HSS0	THO3	Oligopeptidase A	-	2.04628e+07	7.03189e+06	2.02348e+07	3.57133e+06	1	0.365148	1.16667	0.235702
A8HSU1	CHLREDRAFT_187951	Predicted protein	-	1.62442e+08	1.08004e+08	95866000	2.82908e+07	1.83333	0.674949	1.66667	0.471405
A8HSU7	RPS16	Ribosomal protein S16	-	1220600000	4.24971e+07	7.62808e+08	1.0016e+08	19	1.63299	14.1667	0.767391
A8HSV0	CHLREDRAFT_182705	Predicted protein	-	8.79433e+06	5.57517e+06	0	0	0.5	0.316228	0	0
A8HT91	ADCL1	Aminotransferase	-	6009000	8.49801e+06	9.40683e+06	9.27503e+06	0.166667	0.235702	0.333333	0.298142
A8HTG4	FKB20-2	Peptidyl-prolyl cis-trans isomerase	-	2.43248e+07	1.17718e+07	5.91248e+06	4.46598e+06	2.83333	1.43372	1.5	0.948683
A8HTG7	CHLREDRAFT_156203	Glycine-rich protein	-	11991000	8.07225e+06	3550350	3.40311e+06	0.833333	0.567646	0.333333	0.298142
A8HTK2	CPLD10	Predicted protein	-	1.43648e+06	2.03149e+06	0	0	0.166667	0.235702	0	0
A8HTK7	TBA1	PsbA translation factor	-	5.93373e+06	2.82982e+06	2.97633e+06	1.91753e+06	0.666667	0.298142	0.5	0.316228
A8HTQ3	CGL27	Predicted protein	-	1.36564e+07	2.01674e+06	7.02927e+06	811675	1	0	1	0
A8HTX0	AAA2	Plastidic ADP/ATP translocase	-	6.57917e+07	4.58533e+06	27281000	1.02921e+07	1.83333	0.567646	2.16667	0.849837
A8HTX3	RPN7	26S proteasome regulatory subunit	-	4.12167e+06	3.68672e+06	1.04316e+07	5.70303e+06	0.333333	0.298142	1	0.365148
A8HTX7	ASA4	Mitochondrial F1F0 ATP synthase associated 31.2 kDa protein	-	521740000	8.36746e+07	2.76992e+08	3.47977e+07	9	0.894427	6.5	0.707107
A8HTX7	ASA4	Mitochondrial F1F0 ATP synthase associated 31.2 kDa protein	-	2.71207e+07	4.19341e+06	4.45467e+06	4.00844e+06	1	0	0.333333	0.298142
A8HTY0	PRPL7/L12	Plastid ribosomal protein L7/L12	-	3.78028e+08	5.96507e+07	8.52263e+07	3.76602e+07	3.16667	0.434613	2.83333	1.76698
A8HU20	LF4	Mitogen-activated protein kinase, long flagella protein 4	-	4.40683e+06	6.2322e+06	0	0	0.166667	0.235702	0	0
A8HU27	CHLREDRAFT_168736	Predicted protein	-	2.82942e+06	2.53124e+06	0	0	0.333333	0.298142	0	0
A8HU30	CHLREDRAFT_99071	Predicted protein (Fragment)	-	2311000	3.26825e+06	6736800	3.19621e+06	0.166667	0.235702	0.666667	0.298142
A8HUE0	EIF6A	Eukaryotic translation initiation factor 6	-	11765500	1.07193e+07	0	0	0.5	0.483046	0	0
A8HUK0	FKB12	Peptidyl-prolyl cis-trans isomerase	-	21171000	1.89389e+07	9.07283e+06	9.76733e+06	0.333333	0.298142	0.333333	0.298142
A8HUU9	CYN19-3	Peptidyl-prolyl cis-trans isomerase	-	1.91637e+08	1.69485e+07	1.55602e+08	1.28916e+07	2.83333	0.235702	3	0.365148
A8HVD7	CHLREDRAFT_51996	Predicted protein (Fragment)	-	8.99317e+07	2.59879e+07	4.45248e+07	2.07684e+07	0.833333	0.235702	0.666667	0.298142
A8HVF8	CHLREDRAFT_112727	Predicted protein (Fragment)	-	26782500	1.66463e+07	5.60857e+07	2.00979e+06	1	0.516398	2	0
A8HVJ9	CHLREDRAFT_112806	Photosystem II stability/assembly factor HCF136 (Fragment)	-	1.4301e+08	2.20506e+07	8.88318e+07	2.73249e+07	4	0.816497	5	1.36626
A8HVK4	RPS27a	Ribosomal protein S27a	-	1.05852e+09	1.16633e+08	1539600000	1.07019e+08	6	0.365148	8.5	1.01653
A8HVM3	CHLREDRAFT_167047	Predicted protein	-	1.32168e+08	7.7032e+06	1.0094e+08	1.37371e+07	5.5	0.316228	6.83333	0.674949
A8HVP2	RPS18	Ribosomal protein S18	-	2.29403e+09	2.25665e+08	1.52937e+09	7.30107e+07	35.3333	1.19257	30.5	0.795822
A8HVP7	PRPL10	Plastid ribosomal protein L10	-	1.13532e+08	4.33851e+07	1.00614e+08	1.59415e+07	4.16667	0.994429	3.5	0.707107
A8HVQ1	RPS8	40S ribosomal protein S8	-	9.29502e+08	1.69298e+08	6.19922e+08	1.09918e+08	15.8333	3.21282	18.3333	1.98886
A8HW56	CDC48	Flagellar associated protein	-	1.82713e+08	2.13542e+07	9.80712e+07	3.02849e+07	11.5	1.44914	9.5	1.62275
A8HW92	EIF3G	Eukaryotic translation initiation factor 3 subunit G (Fragment)	-	4.75098e+07	1.74553e+07	1.55398e+07	1.06559e+07	1.5	0.60553	1	0.632456
A8HWA8	YCF39-2	Pyridine nucleotide binding protein	-	3.65963e+08	1.92765e+07	3.05403e+08	3.10079e+07	7.66667	0.699206	6.16667	0.994429
A8HWI6	CHLREDRAFT_187099	Proteasome subunit beta type	-	90590	81180.4	15159.8	21439.2	0.666667	0.596285	0.166667	0.235702
A8HWS8	PRPL28	Plastid ribosomal protein L28	-	4.88488e+08	3.56789e+07	3.83598e+08	1.64016e+07	6.5	1.08012	8.33333	0.596285
A8HWZ8	PRPS15	30S ribosomal protein S15	-	1.36043e+08	1.90201e+07	80476000	4.65075e+06	1.16667	0.235702	1	0
A8HX04	SDH2	Iron-sulfur subunit of mitochondrial succinate dehydrogenase	-	1.0649e+08	2.25852e+07	1.83487e+08	1.45904e+07	4.5	0.316228	4.83333	0.434613
A8HX52	CHLREDRAFT_187153	Predicted protein	-	1.00698e+06	461946	351245	315096	0.666667	0.298142	0.333333	0.298142
A8HX54	CHLREDRAFT_167270	Predicted protein	-	1.62623e+09	1.48114e+08	1.59153e+09	9.77754e+07	5.66667	0.471405	5.33333	0.471405
A8HX70	PFK1	Phosphofructokinase family protein	-	2.14018e+07	6.23143e+06	14971000	4.42594e+06	0.833333	0.235702	0.833333	0.235702
A8HX89	QCR7	Cytochrome b-c1 complex subunit 7	-	8.10668e+07	8.59105e+06	6.03828e+07	2.98156e+06	1	0	1	0
A8HX98	CHLREDRAFT_167286	Predicted protein	-	0	0	1.07437e+06	994742	0	0	0.333333	0.298142
A8HXA2	AP1M1	Mu1-Adaptin	-	0	0	2039800	1.32584e+06	0	0	0.5	0.316228
A8HXA6	GSHR1	Glutathione reductase	-	450795	222297	651503	386705	0.666667	0.298142	0.666667	0.298142
A8HXC5	PRD1	Prephenate dehydratase	-	29492500	9.16963e+06	1.86443e+07	6.10782e+06	1.83333	0.434613	1.5	0.60553
A8HXE1	CHLREDRAFT_142283	High mobility group protein	-	9.04033e+07	2.99968e+06	5.32552e+07	1.07273e+07	1.16667	0.235702	2.5	0.316228
A8HXG5	PSBR	10 kDa photosystem II polypeptide (Fragment)	-	1.72013e+09	8.51255e+07	1036555000	1.71082e+08	5.5	0.483046	8.16667	0.924962
A8HXL8	ATPC	Chloroplast ATP synthase gamma chain	-	1.56158e+09	6.26568e+07	1.0579e+09	1.32072e+08	23.6667	1.65999	23.8333	1.47949
A8HXM1	MRPL29	Mitochondrial ribosomal protein L29	-	1.75518e+08	1.07878e+07	98894000	2.16655e+07	5.16667	0.235702	5.66667	0.298142
A8HXM5	CWC22	Cwc22 pre-mRNA splicing factor (Fragment)	-	1687500	2.38649e+06	3.63913e+06	2.33442e+06	0.166667	0.235702	0.5	0.316228
A8HXR2	EFG8	Elongation factor Tu (Fragment)	-	1.54263e+07	7.78982e+06	5986050	3.69575e+06	1.16667	0.567646	0.833333	0.434613
A8HXS7	CHLREDRAFT_206193	Predicted protein	-	2.00967e+06	2.8421e+06	0	0	0.166667	0.235702	0	0
A8HXS9	LEU2	Isopropylmalate synthase (Fragment)	-	13106500	6.93645e+06	2.44843e+06	2.22663e+06	1	0.516398	0.333333	0.298142
A8HXT4	PYC1	Pyruvate carboxylase (Fragment)	-	4.32927e+07	2.00759e+07	7.29583e+06	1.03179e+07	1	0.516398	0.166667	0.235702
A8HXW8	AST4	Aspartate aminotransferase	-	2.15843e+08	2.73154e+07	129914500	3.21862e+07	4.66667	0.699206	4.33333	1.07497
A8HXX4	CHLREDRAFT_187219	Serine/threonine protein phosphatase	-	13800000	4.05716e+06	8883500	4.00272e+06	0.833333	0.235702	0.666667	0.298142
A8HXX8	CHLREDRAFT_167376	Predicted protein	-	897247	102155	713292	120296	5.16667	0.434613	4.33333	1.01105
A8HXZ5	ATPvL1	Vacuolar H(+)-ATPase V0 sector, c/c subunits	-	6.61183e+06	4.24642e+06	1.60118e+06	2.26442e+06	0.5	0.316228	0.166667	0.235702
A8HY43	TEF14	Thylakoid lumenal protein	-	1.68038e+08	3.12354e+07	93806500	1.31891e+07	1.83333	0.434613	1.33333	0.298142
A8HY75	CHLREDRAFT_112569	U5 snRNP-specific protein	-	5.00733e+06	4.48266e+06	3103600	2.81793e+06	0.333333	0.298142	0.333333	0.298142
A8HYA9	FUM1	Fumarate hydratase	-	8.91067e+07	7.2713e+06	5.73887e+07	5.83129e+06	2.83333	0.434613	3.16667	0.674949
A8HYJ1	TOC34	Chloroplast outer envelope protein	-	12781000	5.96425e+06	1.37497e+06	1.9445e+06	0.833333	0.434613	0.166667	0.235702
A8HYM2	EIF5Bb	Eukaryotic initiation factor	-	1.20123e+06	1.6988e+06	2.31667e+06	3.27626e+06	0.166667	0.235702	0.166667	0.235702
A8HYQ1	NMT1	Glycylpeptide N-tetradecanoyltransferase (Fragment)	-	12020000	3.6892e+06	1009690	1.22733e+06	0.833333	0.235702	0.666667	0.471405
A8HYQ6	CHLREDRAFT_196282	Predicted protein	-	3.31533e+07	1.09197e+07	1.02486e+07	5.46496e+06	1	0.365148	0.666667	0.298142
A8HYR2	METH1	Cobalamin-dependent methionine synthase	-	1.66048e+07	5.27591e+06	3.99033e+06	5.64318e+06	0.833333	0.235702	0.166667	0.235702
A8HYU2	ATPvC	Vacuolar H+ ATPase V1 sector, subunit C	-	41803500	2.42257e+06	2.77948e+07	1.6158e+06	3.5	0.316228	2.33333	0.471405
A8HZF9	CHLREDRAFT_187617	Predicted protein	-	6.66598e+07	7.41915e+06	44124500	1.31578e+07	1.83333	0.434613	1.16667	0.434613
A8HZX1	CHLREDRAFT_142980	Putative uncharacterized protein (Fragment)	-	2.39248e+06	1.10782e+06	1.85917e+06	542169	0.666667	0.298142	0.833333	0.235702
A8HZZ1	THS1	Threonine synthase	-	2.54788e+08	3.04963e+07	1.84562e+08	4.7901e+07	9.83333	2.14217	15.6667	1.53478
A8I023	TIC110	110 kDa translocon of chloroplast envelope inner membrane (Fragment)	-	5.61173e+07	4.17965e+06	1.34658e+07	9.31973e+06	2.66667	0.298142	0.833333	0.567646
A8I093	CYN71	Peptidyl-prolyl cis-trans isomerase, cyclophilin-type	-	3.32298e+06	2.36032e+06	778833	1.10144e+06	0.5	0.316228	0.166667	0.235702
A8I0C9	PIC1	PIC1 permease (Fragment)	-	1.94267e+06	2.74735e+06	0	0	0.166667	0.235702	0	0
A8I0H0	FAP191	Flagellar associated protein, quinone reductase-like protein	-	2.27933e+07	1.02623e+07	1.1218e+07	1.01584e+07	0.666667	0.298142	0.5	0.316228
A8I0I1	RPS24	40S ribosomal protein S24	-	260525000	2.85819e+07	1.36711e+08	1.99051e+07	3.5	0.316228	3.16667	0.567646
A8I0M0	CYN65	Peptidyl-prolyl cis-trans isomerase, cyclophilin-type	-	240268	228092	87760	124111	0.333333	0.298142	0.166667	0.235702
A8I0V1	ASK1	Aspartokinase	-	5.01623e+06	4.95445e+06	2743000	3.87919e+06	0.5	0.483046	0.166667	0.235702
A8I0Y2	RPL35a	Ribosomal protein L35a	-	298654000	7.08787e+07	8.57193e+07	2.75502e+07	9.66667	1.39841	7	2.09762
A8I0Z4	NGB1	Nucleolar GTP-binding protein 1	-	0	0	2.11737e+06	2.31957e+06	0	0	0.333333	0.298142
A8I164	ATPvA1	Vacuolar ATP synthase, subunit A	-	559915000	5.89345e+07	299445000	6.21172e+07	16.8333	1.28668	14	1.93218
A8I175	CHLREDRAFT_187761	N-ethylmaleimide sensitive fusion protein	-	4395000	6.21547e+06	0	0	0.166667	0.235702	0	0
A8I1B8	REF1	RNA export factor	-	255282	134533	0	0	0.833333	0.434613	0	0
A8I1M5	CLPD1	ClpD chaperone, Hsp100 family	-	163410000	1.91139e+07	7.75253e+07	2.02289e+07	2.33333	0.298142	2.5	0.316228
A8I1Y0	ANK21	Predicted protein	-	851353	133203	590908	253982	1	0	1	0.365148
A8I232	EIF2G	Eukaryotic initiation factor	-	45977000	1.59425e+07	4.93312e+07	8.30102e+06	1.83333	0.567646	3.5	0.316228
A8I247	CHLREDRAFT_76641	Predicted protein	-	34481000	1.59337e+07	11660000	3.48616e+06	1	0.516398	0.833333	0.235702
A8I252	CHLREDRAFT_166945	Predicted protein	-	0	0	1.12712e+06	1.59398e+06	0	0	0.166667	0.235702
A8I263	AST3	Aspartate aminotransferase	-	1.67442e+08	1.89683e+07	1.06192e+08	2.18643e+07	6.66667	0.869227	5.66667	0.788811
A8I274	RPN6	26S proteasome regulatory subunit	-	2.87943e+07	6.20099e+06	2.13138e+07	7.78193e+06	1.5	0.316228	1.33333	0.471405
A8I282	CHLREDRAFT_155606	Predicted protein	-	3060500	4.3282e+06	0	0	0.166667	0.235702	0	0
A8I297	EIF5A	Eukaryotic initiation factor	-	1.40407e+08	6.88207e+06	1.57966e+08	2.336e+07	2.33333	0.298142	3.83333	0.849837
A8I2E0	MSD1	Superoxide dismutase	-	5.92522e+07	1.61328e+07	4.09353e+07	8.26169e+06	1.83333	0.567646	2.16667	0.567646
A8I2H7	CHLREDRAFT_142024	Predicted protein	-	0	0	1.02392e+06	1.44804e+06	0	0	0.166667	0.235702
A8I2S1	CHLREDRAFT_166572	Predicted protein	-	1.39353e+06	1.97075e+06	0	0	0.166667	0.235702	0	0
A8I2T0	RPL27a	Ribosomal protein L27a	-	5.05167e+08	5.68994e+07	4.64308e+08	3.78322e+07	4.16667	0.235702	4.83333	0.434613
A8I2Y8	CHLREDRAFT_182131	Predicted protein	-	0	0	3831200	3.01411e+06	0	0	0.5	0.316228
A8I305	GLN1	Glutamine synthetase	-	4.72388e+08	3.31298e+07	238450000	5.09567e+07	25.3333	0.699206	17.8333	3.54808
A8I311	CHLREDRAFT_182136	Predicted protein	-	31359000	1.01241e+07	2.32463e+07	2.79171e+06	0.833333	0.235702	1	0
A8I363	CHLREDRAFT_186774	Predicted protein	-	9.84388e+06	4.30834e+06	12708850	2.49061e+06	1.33333	0.471405	1.66667	0.471405
A8I382	TEF4	Rhodanese-like protein	-	5665550	3.78418e+06	4.02307e+06	1.83996e+06	0.5	0.316228	0.666667	0.298142
A8I3E9	CHLREDRAFT_166690	Predicted protein (Fragment)	-	955178	527192	2.44572e+06	2.26002e+06	2	0.966092	2.33333	1.07497
A8I3J5	INM1	Inositol monophosphatase	-	1.00797e+07	4.54745e+06	7.57223e+06	3.66745e+06	0.666667	0.298142	0.666667	0.298142
A8I3Q0	FAP280	Flagellar associated protein, transcriptional coactivator-like protein	-	3.26589e+06	4.58945e+06	0	0	0.666667	0.298142	0	0
A8I3W3	DPS1	4-hydroxy-tetrahydrodipicolinate synthase	-	969350	912465	5.55847e+06	1.88138e+06	0.333333	0.298142	0.833333	0.235702
A8I403	RPS19	Ribosomal protein S19	-	3.92937e+08	1.12991e+08	2.19402e+08	5.66682e+07	24.8333	4.12176	17.6667	3.96092
A8I495	FAP204	Obg-like ATPase 1	-	26207000	7.10561e+06	3.24663e+07	1.04108e+07	2	0.632456	3.5	1.08012
A8I4A8	CHLREDRAFT_186870	Predicted protein	-	81933.3	115871	241780	290928	0.166667	0.235702	0.333333	0.298142
A8I4H4	EIF1A	Eukaryotic initiation factor	-	24271000	9.58441e+06	8.31544e+06	6.50565e+06	1.83333	0.674949	0.666667	0.298142
A8I4R2	TRM2B	tRNA (Uracil-5)-methyltransferase (Fragment)	-	1.18723e+07	3.71638e+06	1612600	2.28056e+06	0.833333	0.235702	0.166667	0.235702
A8I4S9	CHC1	Clathrin heavy chain	-	6.53348e+07	5.3438e+06	4.25977e+07	5.0874e+06	2.66667	0.699206	2.5	0.316228
A8I523	ACLA1	ATP citrate lyase, subunit A (Fragment)	-	4054050	2.34671e+06	5.55203e+06	2.32225e+06	1.33333	0.699206	1.83333	0.674949
A8I528	CHLREDRAFT_127172	Voltage-dependent anion-selective channel protein	-	3.73383e+08	6.44456e+07	258340000	3.49917e+07	7.33333	1.61933	7	1.67332
A8I542	CHLREDRAFT_77047	Calcium-transporting ATPase, endoplasmic reticulum-type	-	3.01893e+06	2.71087e+06	2.69347e+06	3.65913e+06	0.333333	0.298142	0.5	0.483046
A8I554	RSP6	Radial spoke protein 6	-	506950	716936	0	0	0.166667	0.235702	0	0
A8I5A0	CPLD45	Predicted protein	-	2.57313e+08	8.12734e+06	1.03632e+08	4.8642e+07	3.83333	0.567646	3.16667	1.72884
A8I5J8	BCA2	Branched-chain-amino-acid aminotransferase	-	1.26305e+08	1.40285e+07	61517000	8.91897e+06	4.83333	0.849837	6.33333	0.869227
A8I5K1	DRP1	Dynamin-related GTPase	-	1.64176e+07	6.16663e+06	9.54717e+06	2.90802e+06	1.5	0.483046	2	0.730297
A8I5Q6	CGL56	Predicted protein	-	8.67483e+06	6.04478e+06	5.55317e+06	3.52856e+06	0.666667	0.471405	0.666667	0.471405
A8I5R9	CEP2	Cysteine endopeptidase	-	4060500	5.74241e+06	0	0	0.166667	0.235702	0	0
A8I5S5	CHLREDRAFT_187415	Predicted protein	-	2.33833e+06	3.3069e+06	3952700	2.60119e+06	0.166667	0.235702	0.5	0.316228
A8I5V6	CHLREDRAFT_167697	Predicted protein	-	880383	1.24505e+06	1.08332e+06	1.08298e+06	0.166667	0.235702	0.333333	0.298142
A8I629	GTS2	Non-discriminatory gln-glu-trna synthetase	-	17103500	2.14292e+06	8.23333e+06	1.93914e+06	1.66667	0.298142	1.66667	0.471405
A8I647	ZDS1	Zeta-carotene desaturase	-	7.22363e+07	1.48812e+07	3.33912e+07	7.33114e+06	3.83333	0.849837	2.33333	0.471405
A8I6C1	TEF16	Predicted protein	-	4.08417e+08	3.27965e+07	2.70997e+08	2.08916e+07	2.66667	0.298142	3.33333	0.471405
A8I6D1	CHLREDRAFT_113074	Predicted protein	-	1.19534e+08	2.24435e+07	6.24087e+07	3.91958e+06	3.16667	0.434613	2.33333	0.298142
A8I6R4	CHLREDRAFT_54374	Phosphoribosylformylglycinamidine cyclo-ligase	-	2.50306e+07	1.06152e+07	6.66528e+06	7.0338e+06	1.33333	0.471405	0.5	0.316228
A8I6T5	GWD1	R1 protein, alpha-glucan water dikinase	-	1.02658e+07	6.7749e+06	3572400	3.21316e+06	0.5	0.316228	0.333333	0.298142
A8I6X2	CHLREDRAFT_113182	Predicted protein (Fragment)	-	0	0	1.91533e+06	2.70869e+06	0	0	0.166667	0.235702
A8I720	CHLREDRAFT_142787	Predicted protein	-	3.48233e+06	4.92476e+06	0	0	0.166667	0.235702	0	0
A8I741	CHLREDRAFT_98339	Predicted protein (Fragment)	-	2479300	2.21811e+06	0	0	0.333333	0.298142	0	0
A8I748	FAP113	Flagellar associated protein	-	5.26103e+07	1.0056e+07	6.07877e+06	4.34573e+06	1.66667	0.298142	0.5	0.316228
A8I775	CHLREDRAFT_134489	Predicted protein	-	1.05563e+07	1.49289e+07	0	0	0.166667	0.235702	0	0
A8I7F2	CHLREDRAFT_182514	Predicted protein	-	5.47222e+07	7.93591e+06	2.78428e+07	2.79522e+06	1.16667	0.235702	1	0
A8I7N8	LEU3a,b	3-isopropylmalate dehydrogenase	-	1.33482e+08	3.50482e+07	8.16233e+07	1.8068e+07	2.5	0.60553	3.16667	0.674949
A8I7T1	HSP90B	Heat shock protein 90B (Fragment)	-	9.92132e+06	3.79141e+06	3492500	2.26195e+06	1	0.365148	0.5	0.316228
A8I7T8	BIP1	Binding protein 1	-	1.92642e+08	4.33746e+07	8.12372e+07	1.80989e+07	3.5	0.60553	2.5	0.60553
A8I7W0	FAP24	Flagellar associated protein	-	4.24077e+08	5.69044e+07	1.93435e+08	4.5523e+07	7.83333	0.994429	7.83333	1.56702
A8I7X0	CHLREDRAFT_93396	Predicted protein	-	1.82982e+07	5.84895e+06	5.95067e+06	5.32306e+06	1.33333	0.471405	0.5	0.483046
A8I826	HSK1	Homoserine kinase	-	48620500	1.51864e+07	5.55292e+07	1.58053e+07	2	0.632456	2.5	0.60553
A8I832	CUTA1	Copper-binding protein CutA	-	0	0	60543.3	85621.2	0	0	0.166667	0.235702
A8I848	SERRS1	Seryl tRNA synthetase (Fragment)	-	6.23667e+06	4.01959e+06	7.21813e+06	3.31439e+06	0.5	0.316228	0.666667	0.298142
A8I893	SNE5	NAD-dependent epimerase/dehydratase	-	1.13878e+08	4.10207e+06	3.06872e+07	3.92685e+06	3.16667	0.235702	1.33333	0.298142
A8I8A3	PSRP-3	Plastid-specific ribosomal protein 3	-	1.45068e+08	1.19228e+07	137026000	3.25413e+07	5.83333	0.994429	4.66667	0.699206
A8I8A6	CHLREDRAFT_182023	Predicted protein	-	71819000	3.36044e+07	64824000	2.09002e+07	1.66667	0.471405	2	0.632456
A8I8E9	CHLREDRAFT_141409	Predicted protein	-	1.86348e+08	1.67137e+08	0	0	0.333333	0.298142	0	0
A8I8N5	CHLREDRAFT_186587	Predicted protein	-	4.86483e+06	6.87991e+06	0	0	0.166667	0.235702	0	0
A8I8Q5	CHLREDRAFT_141448	Predicted protein	-	1571650	518482	2.20572e+06	587326	0.833333	0.235702	1	0
A8I8V5	CHLREDRAFT_97144	Predicted protein (Fragment)	-	8.42683e+06	8.30303e+06	1558450	2.20398e+06	0.5	0.483046	0.166667	0.235702
A8I8V6	PHB1	Prohibitin	-	187092000	3.62596e+07	1.19517e+08	1.05566e+07	4.5	1.01653	4.83333	0.567646
A8I8X8	ACLB1	ATP citrate lyase, subunit B	-	5.10013e+07	1.29241e+07	2.96992e+07	5.77047e+06	2.5	0.483046	1.33333	0.298142
A8I8Z1	CHLREDRAFT_186616	6,7-dimethyl-8-ribityllumazine synthase	-	14737550	3.11218e+06	33412750	1.24751e+07	2.16667	0.235702	2.16667	0.567646
A8I8Z4	PRPL1	Plastid ribosomal protein L1	-	1.00841e+09	1.46207e+08	6.77938e+08	8.90484e+07	12.8333	1.94651	11.1667	2.90784
A8I901	COPD1	Delta-cop	-	53054750	2.98396e+07	1.82153e+06	1.66303e+06	1.16667	0.567646	0.333333	0.298142
A8I972	CLPB3	ClpB chaperone, Hsp100 family	-	1.62518e+08	2.2598e+07	1.12375e+08	1.0618e+07	5.16667	0.924962	4.16667	0.434613
A8I980	ALAD	Delta-aminolevulinic acid dehydratase	-	1.50897e+08	1.92774e+07	1.45987e+08	1.73873e+07	4.5	0.60553	4.5	0.60553
A8I982	RPL15	Ribosomal protein L15	-	8.64517e+08	8.75992e+07	580100000	9.28566e+07	10.5	0.948683	14.1667	1.56702
A8I9A1	CHLREDRAFT_186648	Transcription factor	-	1.63912e+07	4.73633e+06	3948500	3.56242e+06	0.833333	0.235702	0.333333	0.298142
A8I9E8	FAP45	Flagella associated protein	-	2.03976e+07	2.48707e+07	3.77458e+07	3.52469e+07	0.5	0.316228	0.5	0.483046
A8I9H5	FBA2	Fructose-1,6-bisphosphate aldolase	-	1.96632e+07	6.31742e+06	1.85542e+07	2.96741e+06	1.5	0.60553	1.66667	0.471405
A8I9I9	CHLREDRAFT_182093	Rieske ferredoxin	-	2.51707e+08	4.70022e+07	102145500	2.00335e+07	13.3333	1.98886	8	0.632456
A8I9L1	NRX1	Nucleoredoxin 1	-	1.04473e+07	3.15738e+06	2.63711e+08	2.32181e+08	0.833333	0.235702	1.16667	0.674949
A8I9M5	CHLREDRAFT_141578	Predicted protein	-	1.92427e+08	1.74455e+07	130535000	1.22086e+07	5.33333	0.596285	3	0.516398
A8I9R1	THD1	Threonine deaminase	-	1.27943e+07	9.17566e+06	4539500	6.41982e+06	0.5	0.316228	0.166667	0.235702
A8I9S6	PRP19	Spliceosome component, nuclear pre-mRNA splicing factor	-	2.13182e+07	948323	11362900	4.62002e+06	1.16667	0.235702	1	0.365148
A8I9S9	UROD3	Uroporphyrinogen decarboxylase	-	1.32104e+07	7.61594e+06	3591650	1.01783e+06	1.33333	0.699206	2.16667	0.567646
A8I9X5	CHLREDRAFT_141204	Predicted protein	-	0	0	2.58012e+06	1.65909e+06	0	0	0.5	0.316228
A8IA18	RPL19	Ribosomal protein L19	-	1.02269e+09	5.88776e+07	564800000	4.31907e+07	11.6667	0.596285	13.3333	2.1187
A8IA39	EFG1	Chloroplast elongation factor G	-	1.37802e+09	9.57889e+07	7.28772e+08	1.93776e+08	31.5	1.44914	31.3333	3.39935
A8IA42	UROD2	Uroporphyrinogen decarboxylase	-	2.00867e+07	2.84068e+07	1.0685e+08	4.08462e+07	0.166667	0.235702	1.16667	0.434613
A8IA45	ATPvB	Vacuolar ATP synthase subunit B	-	2.87683e+08	1.48094e+07	2.17242e+08	1.76814e+07	13.3333	2.35702	13.6667	1.24722
A8IA86	NOP1	Nucleolar protein, component of C/D snoRNPs	-	3.70933e+08	3.09353e+07	2.00288e+08	4.05938e+07	10.3333	0.788811	7.16667	1.33749
A8IAA8	FAP211	Flagellar associated protein	-	4.42487e+07	5.29977e+06	3.48163e+07	4.81904e+06	1	0	1.16667	0.235702
A8IAA9	CHLREDRAFT_186476	Predicted protein	-	1.55002e+08	1.11758e+07	9.15873e+07	1.13807e+07	1.83333	0.235702	2.16667	0.567646
A8IAB5	FAP212	Flagella associated protein	-	4653150	2.98195e+06	3034200	2.73893e+06	0.5	0.316228	0.333333	0.298142
A8IAC7	EIF5Ba	Eukaryotic initiation factor (Fragment)	-	6054000	5.47461e+06	2.33783e+06	3.3062e+06	0.666667	0.596285	0.166667	0.235702
A8IAE5	CHLREDRAFT_181988	Predicted protein	-	0	0	747417	1.05701e+06	0	0	0.166667	0.235702
A8IAK1	DRP2	Dynamin-related GTPase	-	18599000	1.29817e+07	1.12418e+07	3.87446e+06	1.33333	0.699206	1.5	0.483046
A8IAK9	PYR2	Aspartate carbamoyltransferase	-	2.92567e+07	6.99966e+06	2.55658e+07	5.90701e+06	1.33333	0.298142	1.5	0.483046
A8IAL8	ASA6	Mitochondrial F1F0 ATP synthase associated 13.3 kDa protein	-	5.65332e+07	1.15134e+07	4.39842e+07	1.0229e+07	1.66667	0.471405	2.16667	0.235702
A8IAN1	TRK1	Transketolase	-	3515250000	1.29763e+08	2223600000	3.22445e+08	46.8333	4.89103	47.1667	2.43356
A8IAN4	CHLREDRAFT_111779	Predicted protein (Fragment)	-	0	0	802600	1.13505e+06	0	0	0.166667	0.235702
A8IAT4	AAI1	Acetohydroxy acid isomeroreductase	-	1.20768e+09	5.00042e+07	950205000	1.04828e+08	18.8333	1.28668	21.3333	1.98886
A8IAV8	CHLREDRAFT_155165	Predicted protein	-	7825500	7.67518e+06	1.65898e+06	2.34616e+06	0.5	0.483046	0.166667	0.235702
A8IAW5	CHLREDRAFT_140850	Predicted protein	-	227040000	1.06264e+07	1.84898e+08	1.07708e+07	4.66667	0.298142	3.16667	0.235702
A8IAY6	CHLREDRAFT_111330	Methylenetetrahydrofolate reductase	-	1.58853e+08	2.08582e+07	67952500	2.2316e+07	5.5	1.30384	3.66667	1.24722
A8IB70	DDB1	UV-damaged DNA binding complex subunit 1 protein (Fragment)	-	216017	305494	0	0	0.166667	0.235702	0	0
A8IBF4	CHLREDRAFT_186231	Predicted protein	-	5.60357e+07	1.86832e+07	4.43307e+07	5.27267e+06	3	0.730297	2	0.516398
A8IBF6	CHLREDRAFT_186232	Predicted protein	-	5.39483e+06	4.82606e+06	2570250	2.79495e+06	0.333333	0.298142	0.333333	0.298142
A8IBG1	RPL37	Ribosomal protein L37	-	2.26778e+08	1.78532e+07	1.2826e+08	1.56843e+07	3	0	2.66667	0.471405
A8IBU6	CHLREDRAFT_181880	Nuclear ribonucleoprotein	-	1.67993e+07	7.52477e+06	1.52888e+07	1.23172e+06	0.666667	0.298142	1	0
A8IBV4	CHLREDRAFT_140970	Predicted protein	-	1.38793e+07	5.01532e+06	4.08127e+06	1.59744e+06	1.66667	0.471405	1.5	0.483046
A8IBY2	CHLREDRAFT_111269	Predicted protein (Fragment)	-	240030000	4.17382e+07	6.95343e+07	2.28484e+07	6.66667	1.01105	3.83333	0.434613
A8IC90	SPL5	Pre-mRNA-splicing factor	-	6.47367e+06	4.11358e+06	6.01917e+06	3.8569e+06	0.5	0.316228	0.5	0.316228
A8ICB0	TOM40	40 kDa translocon at mitochondrial outer envelope membrane	-	7.24183e+06	6.48122e+06	8463800	4.54432e+06	0.333333	0.298142	1	0.365148
A8ICB3	PBB1	Proteasome subunit beta type	-	1.76103e+07	1.2287e+07	15651000	1.50795e+07	0.666667	0.471405	0.333333	0.298142
A8ICC8	IPY1	Inorganic pyrophosphatase	-	4.03377e+08	7.50311e+07	309155000	6.07871e+07	5	0.632456	4	0.516398
A8ICE4	PRPL11	Plastid ribosomal protein L11	-	1.44305e+07	3.9724e+06	19601500	5.01112e+06	2.83333	0.434613	3.5	1.58114
A8ICG7	CHLREDRAFT_181909	Predicted protein (Fragment)	-	5.59462e+06	2.6167e+06	2506850	2.40486e+06	0.666667	0.298142	0.333333	0.298142
A8ICM2	CHLREDRAFT_111290	Predicted protein	-	7.19183e+06	4.67717e+06	12580000	1.15351e+06	0.833333	0.567646	1.33333	0.298142
A8ICN7	CHLREDRAFT_111453	Predicted protein	-	4.37492e+07	1.24005e+07	42910000	1.4522e+07	1.5	0.316228	2.5	0.316228
A8ICT4	ATP15	F1F0 ATP synthase epsilon subunit	-	9.90858e+07	1.60079e+07	3.47328e+07	1.71346e+07	1.83333	0.434613	1	0.516398
A8ICV4	PSAE	Photosystem I 8.1 kDa reaction center subunit IV	-	2.85223e+08	7.33499e+07	1.1675e+08	2.78329e+07	4	1.0328	4.83333	1.38644
A8ID17	IAR1	Kinesin family protein	-	80016.7	113161	0	0	0.166667	0.235702	0	0
A8ID63	POA3	Proteasome subunit alpha type	-	5.60822e+06	2.73986e+06	3068900	1.98336e+06	0.666667	0.298142	0.5	0.316228
A8IDN1	CPN10	Chaperonin 10	-	4.47667e+07	5.44796e+06	9582000	8.61085e+06	1.16667	0.235702	0.333333	0.298142
A8IDY0	ATPvD1	Vacuolar H+ ATPase V0 sector, subunit D	-	3.23463e+07	1.0782e+07	1.48897e+07	6.90233e+06	1.83333	0.434613	1.16667	0.674949
A8IDY8	CHLREDRAFT_182801	Putative uncharacterized protein	-	4.73623e+07	9.93539e+06	24602000	9.32634e+06	1.66667	0.471405	1.5	0.316228
A8IE04	CHLREDRAFT_143867	Predicted protein	-	195458	90328.3	99171.7	62909	0.666667	0.298142	0.5	0.316228
A8IE23	PGI1	Glucose-6-phosphate isomerase	-	4.41582e+08	5.92787e+07	2.61343e+08	3.13141e+07	13.5	0.875595	13.8333	1.76698
A8IE32	TOC75	75 kDa chloroplast membrane translocon	-	1.1205e+08	1.63281e+07	93233000	6.22885e+06	3.33333	0.471405	3.33333	0.298142
A8IED9	CBF5	Centromere/microtubule binding protein	-	1.83362e+07	7.27342e+06	4.99133e+06	4.71503e+06	0.833333	0.235702	1	1.1547
A8IEE5	OASTL3	Cysteine synthase	-	2.49082e+06	2.27197e+06	0	0	0.333333	0.298142	0	0
A8IEF7	PTOX2	Ubiquinol oxidase	-	6.07417e+06	3.86736e+06	8.69342e+06	1.18625e+06	0.5	0.316228	1	0
A8IEN5	CHLREDRAFT_143955	Predicted protein (Fragment)	-	4.99167e+06	4.65202e+06	2.39422e+06	1.53744e+06	0.333333	0.298142	0.5	0.316228
A8IEW6	GAD1	UDP-D-glucuronic acid decarboxylase	-	2.66093e+08	2.42036e+07	9.22202e+07	2.91101e+07	7.33333	1.24722	6	1.82574
A8IF06	AOT3	Amino acid permease	-	12259500	3.62763e+06	1745000	2.4678e+06	0.833333	0.235702	0.166667	0.235702
A8IF08	CCT8	T-complex protein, theta subunit	-	1.0396e+08	1.60813e+07	80205500	1.17221e+07	3.66667	0.699206	2.83333	0.567646
A8IFC8	SBD1	Selenium binding protein	-	29518000	1.50404e+07	3.20493e+07	1.96736e+07	1.16667	0.434613	1.5	0.707107
A8IFH4	LPA1	Membrane GTP-binding protein LepA (Fragment)	-	1.03177e+07	6.53002e+06	5882500	5.3524e+06	0.5	0.316228	0.333333	0.298142
A8IFJ3	CHLREDRAFT_188281	Predicted protein	-	3.39827e+07	4.35347e+06	3.03408e+07	2.11143e+06	1	0	1	0
A8IFN3	TEF7	Predicted protein	-	25438935	1.06532e+07	30723000	1.12989e+07	1.33333	0.471405	1.66667	0.471405
A8IFW1	CHLREDRAFT_135128	Predicted protein	-	0	0	0	0	0	0	0	0
A8IGI0	CPLD24	Predicted protein	-	2.90033e+06	4.10169e+06	1853500	2.62124e+06	0.166667	0.235702	0.166667	0.235702
A8IGN6	CHLREDRAFT_188454	Predicted protein	-	2.53853e+06	2.29669e+06	0	0	0.333333	0.298142	0	0
A8IGU4	CHLREDRAFT_188464	Predicted protein	-	1.45954e+08	2.40244e+07	138995000	6.67368e+06	1.83333	0.235702	2	0
A8IGY1	RPS13	Ribosomal protein S13	-	3.90172e+08	8.18275e+06	286614500	8.35347e+07	9.33333	1.57762	10.6667	2.29976
A8IH03	PST1	Phosphoserine aminotransferase	-	328395000	5.42806e+07	1.68502e+08	3.70556e+07	14	0.966092	13.6667	0.596285
A8IH07	CLPR3	ATP-dependent Clp protease proteolytic subunit	-	28593500	4.27283e+06	6883100	3.42741e+06	1.66667	0.298142	0.666667	0.298142
A8IH77	PSAH	Subunit H of photosystem I	-	1318450000	4.76309e+07	1.13801e+09	1.04782e+08	21.8333	5.81282	27.1667	1.64992
A8IHB3	RPT2	26S proteasome regulatory subunit	-	117456500	1.27816e+08	1.49193e+07	5.78859e+06	1.83333	0.434613	1	0.365148
A8IHH9	PSBP6	Lumen targeted protein	-	4.88718e+07	2.06175e+07	2.22323e+06	2.00523e+06	1.5	0.60553	0.333333	0.298142
A8IHL6	CHLREDRAFT_156470	Predicted protein	-	6.24417e+06	5.96728e+06	0	0	0.333333	0.298142	0	0
A8IHM8	CHLREDRAFT_31082	Protein phosphatase 5-like protein	-	1723000	2.43669e+06	0	0	0.166667	0.235702	0	0
A8IHX1	SBE3	Starch branching enzyme	-	7.16588e+07	6.42229e+06	38454000	1.14906e+07	1.83333	0.434613	0.833333	0.235702
A8II42	CCT3	T-complex protein 1, gamma subunit	-	1.64717e+08	3.63713e+07	3.66225e+07	1.70749e+07	4.83333	1.05935	2	0.730297
A8II71	CHLREDRAFT_24073	Predicted protein	-	1.77263e+07	8.02984e+06	18531500	5.32879e+06	0.666667	0.298142	1.16667	0.434613
A8IIA8	CHLREDRAFT_169274	Predicted protein	-	52575000	4.81904e+07	37664500	2.81553e+07	0.5	0.483046	0.5	0.316228
A8IID0	NOP58	Nucleolar protein, component of C/D snoRNPs	-	299805000	6.48772e+07	2.37638e+08	2.93733e+07	4.5	0.60553	5.16667	0.567646
A8IIK8	HSP70G	ER-located HSP110/SSE-like protein	-	5.14063e+06	1.55966e+06	1.95614e+06	932979	1.83333	0.434613	1.66667	0.471405
A8IIL1	CHLREDRAFT_127873	EMP/nonaspanin domain family protein	-	6.93433e+07	2.06577e+07	4.13512e+07	1.22686e+07	1	0.365148	0.833333	0.235702
A8IIL8	CGL28	RNA binding protein	-	451178	484738	813117	520971	0.333333	0.298142	0.5	0.316228
A8IIP9	CCT1	T-complex protein 1 subunit alpha	-	1.62842e+07	5.99343e+06	5.86637e+06	1.94252e+06	1.33333	0.471405	0.833333	0.235702
A8IJ19	CHLREDRAFT_135609	Aldehyde dehydrogenase	-	1.34008e+08	1.17961e+07	5.90652e+07	1.41046e+07	5	0.516398	4.16667	1.05935
A8IJ60	CLPP4	ATP-dependent Clp protease proteolytic subunit	-	59241500	5.75347e+06	3.63523e+07	9.08862e+06	2.5	0.316228	2.33333	0.596285
A8IJE5	CHLREDRAFT_183002	Putative uncharacterized protein	-	3.03958e+06	466072	1.81312e+06	229279	1.33333	0.298142	1.16667	0.235702
A8IJK9	CHLREDRAFT_169633	Predicted protein	-	3.17307e+06	2.84108e+06	822283	1.16288e+06	0.333333	0.298142	0.166667	0.235702
A8IJL8	CHLREDRAFT_169636	Predicted protein	-	5251100	3.40688e+06	5480700	3.97227e+06	0.5	0.316228	0.5	0.316228
A8IJR6	HTB15	Histone H2B	-	2.27549e+08	9.13497e+07	317895000	4.17284e+07	5.16667	0.767391	6.33333	0.471405
A8IJY7	CPN23	Chaperonin 23	-	2.14997e+08	3.2671e+07	5.68392e+07	1.13743e+07	5.5	0.795822	3.33333	0.471405
A8IK58	CHLREDRAFT_169700	Predicted protein	-	4.23717e+07	1.592e+07	19280000	1.27151e+07	1	0.365148	0.5	0.316228
A8IK69	CHLREDRAFT_114854	Predicted protein (Fragment)	-	2.83728e+06	3.58975e+06	3210600	1.43711e+06	0.5	0.483046	1	0.365148
A8IK91	TIC40	Translocon component Tic40-related protein	-	2.47163e+07	4.52566e+06	1.30628e+07	2.93665e+06	1.66667	0.298142	1.16667	0.235702
A8IK94	CHLREDRAFT_206251	Predicted protein	-	0	0	206450	291964	0	0	0.166667	0.235702
A8IK98	CHLREDRAFT_135484	SNF2 superfamily protein (Fragment)	-	3.61452e+07	4.49676e+06	1.56407e+07	7.27083e+06	2.16667	0.567646	1.5	0.707107
A8IKA4	CHLREDRAFT_144600	Predicted protein (Fragment)	-	1.35476e+06	248844	217488	195109	1.66667	0.298142	0.333333	0.298142
A8IKB4	CHLREDRAFT_144604	Predicted protein	-	4.61878e+07	3.30318e+07	25663450	2.49472e+07	1	0.516398	0.833333	0.235702
A8IKC8	LHCA2	Light-harvesting protein of photosystem I	-	777340000	2.71464e+07	784090000	1.59987e+08	40.5	1.77951	35.3333	3.1127
A8IKD6	MAPK6	Mitogen-activated protein kinase 6	-	15646850	2.53855e+06	4.02968e+06	1.84288e+06	1	0	0.666667	0.298142
A8IKE6	PSBP3	OEE2-like protein of thylakoid lumen	-	2.63292e+08	1.49117e+07	188510000	1.97654e+07	11.8333	1.28668	11.1667	1.76698
A8IKH9	PDE5	Cyclic nucleotide phosphodiesterase (Fragment)	-	3.55258e+06	2.2972e+06	5.08203e+06	1.73043e+06	0.833333	0.567646	1	0.365148
A8IKI6	CHLREDRAFT_188658	Predicted protein	-	73716.7	104251	0	0	0.166667	0.235702	0	0
A8IKI9	MPPA2	Mitochondrial processing peptidase alpha subunit	-	9.22012e+08	7.43505e+07	5.47618e+08	4.64906e+07	15.1667	0.767391	12.3333	1.73845
A8IKK7	CTH1|CTH1B	Copper target 1 protein	-	3766500	5.32664e+06	8.57767e+06	5.54686e+06	0.166667	0.235702	0.5	0.316228
A8IKN8	CPLD30	Predicted protein	-	1.23303e+07	8.07252e+06	5700750	3.81462e+06	0.666667	0.471405	0.5	0.316228
A8IKP1	RPS28	Ribosomal protein S28	-	308859500	7.20431e+07	234524500	6.40333e+07	14.6667	0.788811	12.3333	0.869227
A8IKQ0	FBP1	Fructose-1,6-bisphosphatase	-	663940000	2.80218e+07	439040000	7.24145e+07	10.3333	2.0548	12	2.12916
A8IKQ6	CHLI2	Magnesium chelatase subunit I	-	2.69078e+07	2.40691e+07	38024500	1.61168e+07	1	0.894427	1	0.365148
A8IKQ9	CGL73	Predicted protein	-	4.22983e+06	3.8688e+06	1.76183e+06	2.49161e+06	0.333333	0.298142	0.166667	0.235702
A8IKW6	RPE1	Ribulose-phosphate 3-epimerase	-	443765000	7.04686e+07	2.71088e+08	2.10506e+07	15	4.39697	9.16667	2.2925
A8IKZ2	RPL18	60S ribosomal protein L18	-	4.46392e+08	9.15537e+07	164655000	2.39973e+07	4.33333	0.788811	5	0.516398
A8IL08	FTSH1	Membrane AAA-metalloprotease	-	4.52028e+08	1.08446e+08	1.46813e+08	4.42605e+07	9.16667	0.994429	7.83333	0.924962
A8IL29	ARFA1A	Small ARF-related GTPase	-	2.49023e+08	1.29384e+07	194455000	2.68538e+07	4.5	0.316228	4.83333	0.434613
A8IL32	PSAL	Photosystem I reaction center subunit XI	-	968980000	1.2083e+08	838675000	4.89462e+07	6	1.59164	4.5	0.795822
A8IL88	CHLREDRAFT_135535	Predicted protein	-	3006050	2.80197e+06	1.02473e+06	1.44919e+06	0.333333	0.298142	0.166667	0.235702
A8ILC2	CHLREDRAFT_144741	Predicted protein (Fragment)	-	182665000	8.18184e+07	413415000	2.68746e+07	0.666667	0.298142	1.16667	0.235702
A8ILF4	AP2A1	Alpha-adaptin	-	0	0	9.46977e+06	7.35261e+06	0	0	0.666667	0.471405
A8ILG8	RPL31	Ribosomal protein L31	-	54881000	3.77648e+07	1.6136e+07	1.43929e+07	0.833333	0.567646	0.5	0.316228
A8ILJ9	OTC1	Ornithine carbamoyltransferase	-	2.23067e+06	3.15464e+06	0	0	0.166667	0.235702	0	0
A8ILK1	FAP52	Flagellar associated protein	-	3.82083e+06	5.40347e+06	4136850	3.81268e+06	0.166667	0.235702	0.333333	0.298142
A8ILL5	EIF2Ab	Eukaryotic initiation factor (Fragment)	-	18666000	2.34778e+06	19036500	3.56749e+06	3.16667	0.674949	3.83333	0.434613
A8ILN4	HDS1	1-hydroxy-2-methyl-2-(E)-butenyl 4-diphosphate synthase	-	3.98058e+08	4.9424e+07	1.60985e+08	5.54839e+07	20.5	1.30384	15.3333	4.37671
A8ILP2	CGL78	Predicted protein	-	2.84457e+06	3.4419e+06	2.05922e+06	1.87317e+06	0.333333	0.298142	0.333333	0.298142
A8ILT1	UBC1	Ubiquitin activating enzyme E1 (Fragment)	-	1347450	1.90558e+06	0	0	0.166667	0.235702	0	0
A8ILX2	RABG1	Small rab-related GTPase	-	3.54233e+06	3.17598e+06	2146000	1.91979e+06	0.333333	0.298142	0.333333	0.298142
A8IM71	COPG1	Coatomer subunit gamma	-	9.90138e+07	9.05364e+06	6.81598e+07	1.13057e+07	4	0.516398	2.16667	0.567646
A8IML7	EIF3X	Hypothetical translation initiation factor (Fragment)	-	3.12458e+07	9.34472e+06	1.0578e+07	4.14906e+06	1.66667	0.298142	0.833333	0.235702
A8IMN3	PSRP-6	Plastid-specific ribosomal protein 6	-	9.35467e+06	1.32295e+07	2.92232e+07	5.81651e+06	0.333333	0.471405	1.5	0.316228
A8IMN5	CMPS1	Carbamoyl phosphate synthase, small subunit	-	333290000	1.38722e+07	164327000	2.68315e+07	7.33333	1.13529	7.66667	1.07497
A8IMP0	PPA1	Serine/threonine protein phosphatase 2A	-	0	0	690750	976868	0	0	0.166667	0.235702
A8IMU3	CHLREDRAFT_188847	Predicted protein (Fragment)	-	155672	73972.3	18975	26834.7	0.833333	0.434613	0.166667	0.235702
A8IMU7	CHLREDRAFT_188849	Predicted protein	-	240980	216193	49895	70562.2	0.333333	0.298142	0.166667	0.235702
A8IMY5	ANS1	Anthranilate synthase, alpha subunit (Fragment)	-	7.02333e+07	3.20949e+06	63562500	1.42997e+07	2.16667	0.235702	2.16667	0.567646
A8IMZ5	CHLI1	Magnesium chelatase subunit I	-	6.59668e+08	8.81263e+07	499460000	5.61835e+07	16.3333	2.46757	15.3333	2.27058
A8IN92	COX12	Mitochondrial cytochrome c oxidase subunit	-	1.29677e+07	5.27453e+06	3.97017e+06	3.55795e+06	1.66667	0.699206	0.666667	0.699206
A8IN95	POA6	Proteasome subunit alpha type	-	3.40567e+06	3.04613e+06	7.60942e+06	3.70023e+06	0.333333	0.298142	0.666667	0.298142
A8INI3	CHLREDRAFT_183157	Predicted protein (Fragment)	-	1.15472e+06	1.04448e+06	3332000	4.71216e+06	0.333333	0.298142	0.166667	0.235702
A8INR7	PRPL27	Plastid ribosomal protein L27	-	2.11997e+07	4.23559e+06	6.00536e+06	3.80453e+06	1.33333	0.298142	0.666667	0.298142
A8INS3	CHLREDRAFT_115042	Predicted protein (Fragment)	-	2.95502e+07	2.3971e+07	316233	447221	1.66667	0.869227	0.166667	0.235702
A8IP17	CHLREDRAFT_188942	Eukaryotic initiation factor 4A-like protein	-	1103020000	1.18602e+08	680725000	7.76758e+07	30.5	3.94546	33.1667	1.76698
A8IP37	FAP224	Flagellar associated protein	-	1.16124e+08	1.54711e+07	6.50823e+07	1.17251e+07	2.83333	0.674949	2.33333	0.471405
A8IP53	SUI1A	Translation initiation protein	-	2.02033e+07	1.89688e+07	4.41928e+07	1.27143e+07	0.333333	0.298142	0.833333	0.235702
A8IPC9	RFS1	Riboflavin synthase	-	1.18078e+07	6.87007e+06	9.39722e+06	7.35121e+06	0.833333	0.434613	0.666667	0.298142
A8IPE0	CHLREDRAFT_128289	Predicted protein	-	0	0	3.53042e+06	3.26764e+06	0	0	0.333333	0.298142
A8IPH5	MCM3	Minichromosome maintenance protein 3 (Fragment)	-	2.73697e+06	1.74054e+06	2015350	1.28775e+06	0.5	0.316228	0.5	0.316228
A8IPI7	HPR1	Hydroxypyruvate reductase	-	6.19108e+07	2.46826e+07	8.40668e+06	4.3171e+06	1.66667	0.699206	1.16667	0.674949
A8IPQ9	CDPK1	Calcium-dependent protein kinase 1	-	164570000	2.79673e+07	102510000	2.48598e+07	4.5	0.875595	2.16667	0.567646
A8IQ09	SCLB1a,b	Succinate-coa ligase beta chain, minor isoform	-	2.16388e+08	2.4721e+07	1.14536e+08	2.42174e+07	5	0.516398	4.5	0.948683
A8IQ62	CHLREDRAFT_145248	Predicted protein (Fragment)	-	121377	171653	0	0	0.166667	0.235702	0	0
A8IQA9	CHLREDRAFT_11164	Thioredoxin-like protein	-	2.71917e+06	3.84548e+06	2855300	2.57963e+06	0.166667	0.235702	0.333333	0.298142
A8IQB8	FAB2	Plastid acyl-ACP desaturase	-	182695000	2.44867e+07	9.62182e+07	1.16041e+07	6.83333	1.28668	7.16667	3.17105
A8IQC1	RPL27	60S ribosomal protein L27	-	1121700000	3.91968e+07	925490000	8.35718e+07	5	0.730297	4.83333	1.47949
A8IQC5	DNJ1	DnaJ-like protein	-	5.77118e+07	2.18917e+07	16580500	9.93869e+06	2.5	0.795822	1.16667	0.674949
A8IQE3	RPL14	Ribosomal protein L14	-	1.27504e+09	1.73751e+08	8.21737e+08	1.42777e+08	16.1667	2.17307	18.6667	1.88562
A8IQL7	SEBP2	Sugar 1,6-bisphosphatase	-	0	0	2.96568e+06	2.65498e+06	0	0	0.333333	0.298142
A8IQM0	CHLREDRAFT_145298	Predicted protein (Fragment)	-	9.15202e+06	1.5073e+06	15341550	5.16032e+06	1	0	2.16667	0.235702
A8IQQ1	PAT1	Phosphate acetyltransferase	-	9.21833e+06	4.34445e+06	3892550	2.4788e+06	0.666667	0.298142	0.5	0.316228
A8IQS8	CHLREDRAFT_206121	Methylenetetrahydrofolate dehydrogenase/ methylenetetrahydrofolate cyclohydrolase	-	1.41958e+07	7.17391e+06	8.50022e+06	2.7945e+06	0.833333	0.235702	0.833333	0.235702
A8IQU3	ATP2	ATP synthase subunit beta	-	1.85478e+09	1.28478e+08	1.13351e+09	1.51765e+08	54.1667	7.09382	48.8333	7.47812
A8IQV5	CHLREDRAFT_128430	Eukaryotic translation initiation factor 3 subunit L	-	43581500	4.44327e+06	42528500	1.43206e+07	2.16667	0.235702	2.66667	0.869227
A8IQZ0	CHLREDRAFT_189165	Predicted protein	-	11480000	5.93663e+06	3.02047e+06	2.70313e+06	0.666667	0.298142	0.333333	0.298142
A8IR49	ACK2	Acetate kinase (Fragment)	-	8.11867e+06	5.16493e+06	1.24775e+07	4.75339e+06	0.5	0.316228	1	0.365148
A8IR69	HTB30	Histone H2B	-	1.86668e+09	7.54317e+07	1390950000	7.21136e+07	58.6667	4.92161	64.8333	3.08581
A8IR74	GSH2	Glutathione synthetase	-	5.00553e+07	1.3091e+07	23585500	3.0114e+06	1.83333	0.235702	1.33333	0.298142
A8IR79	HTB20	Histone H2B	-	0	0	54116.7	76532.5	0	0	0.166667	0.235702
A8IR87	RPN12	26S proteasome regulatory subunit	-	3.75633e+06	5.31226e+06	5.28317e+06	4.72579e+06	0.166667	0.235702	0.333333	0.298142
A8IR93	CHLREDRAFT_145152	Predicted protein	-	0	0	951417	1.34551e+06	0	0	0.166667	0.235702
A8IR98	CHLREDRAFT_145156	Putative uncharacterized protein	-	39252000	7.25204e+06	18201650	8.63867e+06	5	0.632456	3.83333	1.12052
A8IRB3	CHLREDRAFT_189040	Predicted protein	-	9.78348e+06	607466	12339050	2.01465e+06	1.16667	0.235702	1	0
A8IRE2	POA1	Proteasome subunit alpha type	-	0	0	0	0	0	0	0	0
A8IRG9	CPLD28	Predicted protein	-	2327900	717004	1776850	807559	0.833333	0.235702	0.666667	0.298142
A8IRH4	CHLREDRAFT_189175	Metacaspase type II	-	1181400	1.67075e+06	2056550	1.86929e+06	0.166667	0.235702	0.333333	0.298142
A8IRI7	CHLREDRAFT_11299	Galactokinase-like protein	-	0	0	2.05513e+06	1.89881e+06	0	0	0.333333	0.298142
A8IRK4	SEBP1	Sedoheptulose-1,7-bisphosphatase	-	2.88187e+09	1.70878e+08	2.30443e+09	7.5192e+07	97.1667	16.5143	95.3333	8.1377
A8IRK5	CHLREDRAFT_145395	Predicted protein	-	1.37848e+07	1.23566e+07	2.57218e+07	3.54026e+06	0.333333	0.298142	1	0
A8IRQ1	RPI1	Ribose-5-phosphate isomerase	-	366070000	4.20782e+07	125207500	3.58931e+07	5.33333	0.471405	2.33333	0.699206
A8IRR9	PLAP2	Plastid lipid associated protein	-	837603	705032	0	0	0.666667	0.471405	0	0
A8IRT2	RABA1	Small rab-related GTPase	-	39286000	1.57206e+07	10300000	1.45664e+07	1.16667	0.434613	0.333333	0.471405
A8IRT4	PLAP10	Plastid lipid associated protein	-	2.45233e+07	1.15384e+07	1.48138e+07	9.4841e+06	0.833333	0.434613	0.5	0.316228
A8IRT7	CHLREDRAFT_189230	ADP-ribose pyrophosphatase	-	1.91002e+07	1.61699e+06	1.56112e+06	2.20775e+06	1	0	0.166667	0.235702
A8IRT8	CHLREDRAFT_189231	NUDIX hydrolase family protein	-	1.07932e+07	3.25681e+06	605450	856236	1	0.365148	0.166667	0.235702
A8IRU6	CYN38	Peptidyl-prolyl cis-trans isomerase, cyclophilin-type	-	6.39432e+08	8.74928e+07	427210000	8.0898e+07	14.5	1.5384	16.3333	1.13529
A8IRV0	HOP1	HSP70-HSP90 organizing protein	-	3.88518e+07	2.44722e+07	1.26923e+07	6.3582e+06	1.83333	0.849837	0.833333	0.434613
A8IRV6	EIF3B	Eukaryotic translation initiation factor 3 subunit B	-	1.23065e+08	1.46448e+07	6.15692e+07	1.26371e+07	4.5	0.60553	3.33333	0.596285
A8IRW5	GLH1	Glycoside-hydrolase-like protein	-	16014500	4.98996e+06	2395350	2.15406e+06	1	0.365148	0.333333	0.298142
A8IRZ2	RPB1	DNA-directed RNA polymerase	-	7.33723e+06	3.48992e+06	2305950	2.17853e+06	1.16667	0.567646	0.5	0.483046
A8IS44	CHLREDRAFT_189279	Predicted protein	-	1.55522e+07	2.541e+06	1.85668e+07	3.6101e+06	1.16667	0.235702	1.33333	0.298142
A8IS47	CLPR2	ATP-dependent Clp protease proteolytic subunit	-	1.04508e+07	3.51623e+06	8.36733e+06	6.32171e+06	0.833333	0.235702	0.666667	0.471405
A8IS72	SRRA1	Alpha subunit of the SRP receptor	-	56408.3	50597.1	647417	915585	0.333333	0.298142	0.166667	0.235702
A8IS88	CHLREDRAFT_195946	Nickel chaperone for hydrogenase or urease	-	3.14593e+06	2.10745e+06	0	0	0.5	0.316228	0	0
A8ISA8	CHLREDRAFT_94454	Predicted protein	-	820233	742840	0	0	0.333333	0.298142	0	0
A8ISE3	CHLREDRAFT_115715	Predicted protein (Fragment)	-	1.29809e+08	2.94847e+07	75369000	1.0286e+07	1.33333	0.298142	2.16667	0.434613
A8ISE5	CHLREDRAFT_170822	Predicted protein	-	3662500	5.17956e+06	8.16083e+06	5.40509e+06	0.166667	0.235702	0.5	0.316228
A8ISG3	CHLREDRAFT_145636	Predicted protein (Fragment)	-	2.43489e+07	1.08e+07	2.11272e+06	1.36691e+06	0.833333	0.235702	0.5	0.316228
A8ISJ9	CHLREDRAFT_100930	Predicted protein (Fragment)	-	0	0	7363500	4.69623e+06	0	0	0.666667	0.471405
A8ISK2	RPB7A	DNA-directed RNA polymerase II, 19 kDa polypeptide	-	0	0	432483	611624	0	0	0.166667	0.235702
A8ISN6	ARL3	ARF-like GTPase	-	43579500	2.06447e+07	7.47577e+06	8.36251e+06	1.33333	0.699206	0.5	0.483046
A8ISS0	CHLREDRAFT_189391	Predicted protein	-	0	0	0	0	0	0	0	0
A8IST1	CHLREDRAFT_38583	Predicted protein (Fragment)	-	4898200	3.83761e+06	19557450	2.56606e+07	0.5	0.316228	0.5	0.316228
A8IST3	ATPvA3	Vacuolar proton ATPase subunit A	-	2.85567e+06	4.03852e+06	5072500	3.79804e+06	0.166667	0.235702	0.666667	0.471405
A8ISV8	CHLREDRAFT_189410	Predicted protein	-	58999500	1.88573e+07	1.83553e+07	1.19012e+07	0.833333	0.235702	0.5	0.316228
A8ISZ1	CHLREDRAFT_145770	Elongation factor EF-3	-	5.50118e+08	5.60209e+07	2.06252e+08	3.81437e+07	21.1667	1.84089	15.1667	0.849837
A8IT23	CHLREDRAFT_183412	Heme peroxidase-related protein	-	23844000	1.75188e+07	0	0	0.5	0.316228	0	0
A8IT25	DEH1	Cytoplasmic DExD/H-box RNA helicase	-	221585000	2.19347e+07	33109500	9.46626e+06	3.33333	0.471405	1.66667	0.596285
A8ITF0	CHLREDRAFT_189496	Predicted protein	-	0	0	11670500	1.04391e+07	0	0	0.5	0.483046
A8ITF3	UGP1	UDP-glucose pyrophosphorylase	-	1.73182e+07	5.25016e+06	2.01183e+06	2.84516e+06	1	0.365148	0.166667	0.235702
A8ITH8	CPN60B2	Chaperonin 60B2	-	1.19663e+09	1.00936e+08	729210000	9.09392e+07	15.6667	1.3499	14.1667	1.43372
A8ITJ3	SUFC	Iron-sulfur cluster assembly protein	-	1.56447e+06	2.21249e+06	1.16308e+07	7.52167e+06	0.166667	0.235702	0.5	0.316228
A8ITK6	TEF3	Predicted protein	-	279055000	1.42724e+07	1.34827e+08	4.58502e+07	3.33333	0.471405	3.16667	0.994429
A8ITL0	ASA1	Mitochondrial F1F0 ATP synthase associated 60.6 kDa protein	-	5.05247e+08	4.09257e+07	3.54427e+08	1.29797e+07	14.1667	1.68984	15.8333	1.47949
A8ITL8	CHLREDRAFT_183454	Predicted protein	-	7.54383e+06	4.92145e+06	3083200	2.78842e+06	0.5	0.316228	0.5	0.483046
A8ITS8	OGD2	Dihydrolipoamide succinyltransferase, oxoglutarate dehydrogenase E2 component	-	7.61813e+08	1.01254e+08	713855000	4.15464e+07	11.6667	1.3499	12.6667	0.942809
A8ITU2	CHLREDRAFT_162449	Predicted protein	-	4.88172e+08	5.50133e+07	287560000	3.34469e+07	12.3333	0.596285	12.6667	1.98886
A8ITU6	CHLREDRAFT_136279	Predicted protein	-	1.61287e+08	1.87299e+07	130214000	2.20181e+07	2.33333	0.471405	2.33333	0.699206
A8ITV3	LHCA9	Light-harvesting protein of photosystem I	-	854930000	1.39348e+08	2.15328e+08	8.29765e+07	83.1667	10.4589	78	6.87023
A8ITX0	CRD1	Copper response defect 1 protein	-	3.14988e+07	9.824e+06	2.26767e+07	3.73125e+06	1.33333	0.298142	2	0.365148
A8ITX5	CHLREDRAFT_189576	Predicted protein	-	0	0	0	0	0	0	0	0
A8ITZ0	CHLREDRAFT_183481	Predicted protein	-	0	0	955117	1.35074e+06	0	0	0.166667	0.235702
A8IU48	CHLREDRAFT_171316	Predicted protein	-	5.61317e+06	5.03062e+06	932517	1.31878e+06	0.333333	0.298142	0.166667	0.235702
A8IU68	CHLREDRAFT_136266	Predicted protein	-	34436500	1.15593e+07	2.38183e+06	3.36842e+06	1.33333	0.298142	0.166667	0.235702
A8IUB8	CHLREDRAFT_146160	Predicted protein	-	1.54048e+07	8.88403e+06	2344700	2.11165e+06	1	0.516398	0.333333	0.298142
A8IUC3	PRPL32	Plastid ribosomal protein L32	-	1.05141e+08	7.21129e+06	5.07912e+07	1.11334e+07	3	0.516398	3.5	0.483046
A8IUL5	IPB2	Importin beta	-	2.48253e+07	1.14179e+07	8.43383e+06	5.64671e+06	1.16667	0.434613	0.5	0.316228
A8IUL6	PRP6	Splicing factor, component of the U4/U6-U5 snRNP complex	-	0	0	1.58855e+06	2.14877e+06	0	0	0.5	0.316228
A8IUL9	CHLREDRAFT_163013	Predicted protein	-	1.29824e+08	1.45316e+07	104909000	1.79381e+07	2.66667	0.298142	2.66667	0.596285
A8IUR4	CHLREDRAFT_147682	Predicted protein	-	1.40217e+07	1.46079e+06	19539050	6.16346e+06	2.83333	0.235702	3.33333	0.471405
A8IUU2	CHLREDRAFT_172988	Predicted protein (Fragment)	-	8.73748e+06	2.68289e+06	7.14797e+06	4.33279e+06	0.833333	0.235702	0.833333	0.434613
A8IUU3	TAL2	Transaldolase	-	419130000	3.15077e+07	3.64003e+08	2.31292e+07	34.6667	3.62706	42.8333	5.81282
A8IUV7	RPL13	60S ribosomal protein L13	-	1923750000	1.4436e+08	1.05109e+09	1.24332e+08	35.1667	2.4608	33.8333	3.47211
A8IV18	CHLREDRAFT_190684	Predicted protein	-	7014500	6.27404e+06	0	0	0.333333	0.298142	0	0
A8IV20	CHLREDRAFT_173044	Predicted protein	-	1.80258e+07	1.1416e+07	0	0	0.5	0.316228	0	0
A8IV36	CHLREDRAFT_350	Phosphomannomutase	-	4.53578e+06	3.35319e+06	1.75017e+06	2.47511e+06	0.5	0.316228	0.5	0.707107
A8IV40	PETF	Apoferredoxin	-	1.31032e+07	3.9235e+06	1.50752e+07	3.78783e+06	2.33333	0.596285	2.5	0.60553
A8IV67	RPT1	26S proteasome regulatory subunit	-	3.88073e+07	1.40872e+07	3.74063e+07	1.18987e+07	1.5	0.483046	1.83333	0.567646
A8IVB9	CHLREDRAFT_147090	Predicted protein (Fragment)	-	139302	65278.2	34423.5	33214.5	0.833333	0.434613	0.333333	0.298142
A8IVE2	RPL7	Ribosomal protein L7	-	1.70852e+09	1.33571e+08	1.37308e+09	9.90985e+07	30.3333	1.07497	35.1667	4.75278
A8IVF0	CHLREDRAFT_116979	Aminoimidazolecarboximide ribonucleotide transformylase (Fragment)	-	14724000	1.55794e+07	726650	1.02764e+06	0.666667	0.471405	0.166667	0.235702
A8IVG0	OGD1	2-oxoglutarate dehydrogenase, E1 subunit	-	3.24277e+08	4.36335e+07	1.46078e+08	2.58368e+07	8.66667	1.19257	5.66667	1.73845
A8IVG9	CHLREDRAFT_205657	Putative uncharacterized protein	-	2.74813e+06	2.45969e+06	0	0	0.333333	0.298142	0	0
A8IVH2	CGL52	Predicted protein	-	10766500	3.16386e+06	5.56048e+06	3.55825e+06	1	0.365148	0.5	0.316228
A8IVK1	RPL8	Ribosomal protein L8	-	4.97332e+08	2.81891e+07	1.94286e+08	5.48915e+07	6.5	0.483046	5.83333	0.849837
A8IVM9	GCSP	Glycine cleavage system, P protein	-	2.89567e+07	1.31484e+07	1.70911e+07	6.30148e+06	2	1.1547	2	0.516398
A8IVN2	FKB19	Peptidyl-prolyl cis-trans isomerase	-	0	0	4.23323e+06	3.10725e+06	0	0	0.666667	0.471405
A8IVN6	TOM20	Translocase of outer mitochondrial membrane	-	0	0	0	0	0	0	0	0
A8IVR6	PYK1	Pyruvate kinase	-	1.01403e+08	2.00495e+07	62477500	1.83993e+07	3.83333	0.849837	5.33333	0.869227
A8IVS6	CHLREDRAFT_116921	Predicted protein (Fragment)	-	0	0	15202500	7.00104e+06	0	0	0.666667	0.298142
A8IVU0	RPL13a	Ribosomal protein L13a	-	759475000	3.99885e+07	4.11379e+08	1.51617e+08	9.83333	1.609	11.5	3.97911
A8IVV4	CHLREDRAFT_190330	Predicted protein	-	10173500	6.671e+06	3.05467e+06	4.31995e+06	0.5	0.316228	0.166667	0.235702
A8IVW9	EIF5Bd	Eukaryotic initiation factor (Fragment)	-	10144500	2.976e+06	5.46778e+06	3.73318e+06	0.833333	0.235702	0.5	0.316228
A8IVY4	PBA2	Proteasome subunit beta type	-	43900000	4.02394e+07	1.99817e+07	2.31771e+07	0.333333	0.298142	0.666667	0.471405
A8IVZ3	CHLREDRAFT_190349	Predicted protein	-	3.97817e+06	3.56958e+06	7.35057e+06	2.16921e+06	0.333333	0.298142	0.833333	0.235702
A8IVZ9	GLN2	Glutamine synthetase	-	1.69453e+09	1.49055e+08	1388000000	7.83077e+07	43.1667	5.10446	44.1667	5.68526
A8IW20	EIF4G	Eukaryotic initiation factor	-	9.50168e+07	1.95031e+07	8.18293e+07	3.25005e+06	1	0	1	0
A8IW34	PURA	Adenylosuccinate synthetase, chloroplastic	-	415245000	4.7459e+07	3.31972e+08	3.29178e+07	10	0.730297	12.3333	1.49071
A8IW39	DPA1	LL-diaminopimelate aminotransferase	-	93638500	2.44273e+07	4.1759e+07	1.50128e+07	2.33333	0.471405	3.5	0.795822
A8IW44	PRPL19	Plastid ribosomal protein L19	-	1.83532e+08	3.08777e+07	9.72993e+07	2.14542e+07	2.66667	0.471405	1.83333	0.235702
A8IW49	PPD2	Pyruvate phosphate dikinase	-	3.59087e+07	1.14147e+07	3.35562e+07	5.47373e+06	1.66667	0.471405	2.33333	0.298142
A8IW72	CHLREDRAFT_190392	Predicted protein (Fragment)	-	2.27802e+06	1.08736e+06	2031800	1.00504e+06	0.666667	0.298142	0.666667	0.298142
A8IW84	HTB38	Histone H2B	-	49785	70406.6	540837	171377	0.166667	0.235702	1.33333	0.298142
A8IW99	CHLREDRAFT_190403	Mitochondrial cardiolipin hydrolase	-	3.81772e+07	4.6945e+06	21569500	2.42724e+06	1.16667	0.235702	1	0
A8IWA6	GSN1	Glutamate synthase, NADH-dependent	-	40919000	5.52921e+07	91791.7	129813	0.333333	0.298142	0.166667	0.235702
A8IWB5	COPE1	Epsilon-cop	-	8.10588e+06	619046	5.29483e+06	458126	2.33333	0.298142	1.5	0.316228
A8IWF9	CHLREDRAFT_137045	Predicted protein (Fragment)	-	3.31722e+06	3.0016e+06	3.24763e+06	2.35026e+06	0.333333	0.298142	0.666667	0.471405
A8IWJ3	GCST	Aminomethyltransferase	-	7.23947e+07	4.04877e+07	91982000	1.57008e+07	1.16667	0.674949	1.5	0.316228
A8IWJ5	CHLREDRAFT_117306	Predicted protein	-	2.78707e+08	3.47087e+07	121265500	3.82665e+07	7.66667	0.788811	4.83333	1.12052
A8IWJ6	CHLREDRAFT_56785	Predicted protein (Fragment)	-	1.57948e+08	6.00145e+06	85629500	1.91725e+07	2	0	2.66667	0.298142
A8IWK9	PDH2	Pyruvate dehydrogenase E1 beta subunit	-	1.66818e+08	2.58342e+07	1.90502e+08	2.39998e+07	3.5	0.795822	3.16667	0.235702
A8IWL3	CHLREDRAFT_190448	Predicted protein	-	30282000	7.10815e+06	12250500	2.83529e+06	2.66667	0.596285	1.83333	0.567646
A8IWL4	EIF3I	Eukaryotic translation initiation factor 3 subunit I	-	9.86738e+07	1.23483e+07	222165000	1.41366e+08	2.83333	0.434613	2.5	0.316228
A8IWP2	CHLREDRAFT_190461	Predicted protein	-	4.05567e+07	1.86766e+07	9.72333e+07	1.76846e+07	0.666667	0.298142	1.16667	0.235702
A8IWQ1	PRPS10	Plastid ribosomal protein S10	-	1.04958e+07	9.60228e+06	0	0	0.333333	0.298142	0	0
A8IWS4	CHLREDRAFT_147410	Paf1 complex component	-	33485	47354.9	0	0	0.166667	0.235702	0	0
A8IWT7	CHLREDRAFT_183897	Predicted protein	-	1697000	2.39992e+06	5.06408e+06	5.24853e+06	0.166667	0.235702	0.5	0.483046
A8IWU0	CHLREDRAFT_183898	Predicted protein	-	0	0	2543500	2.27899e+06	0	0	0.333333	0.298142
A8IWV0	CHLREDRAFT_129649	Predicted protein (Fragment)	-	4991350	4.82426e+06	0	0	0.5	0.483046	0	0
A8IWV9	MOT6	Predicted protein (Fragment)	-	7.73033e+06	5.08174e+06	4.75217e+06	6.72058e+06	0.5	0.316228	0.166667	0.235702
A8IX19	CHLREDRAFT_79613	Predicted protein	-	27380000	1.30217e+07	35067500	1.31635e+07	0.833333	0.434613	1.33333	0.471405
A8IX41	FPPS	Farnesyl diphosphate synthase	-	1.36468e+07	6.28065e+06	1.98473e+07	2.76176e+06	0.666667	0.298142	1.16667	0.235702
A8IXD1	FAP278	Flagellar associated protein, adenosine kinase-like protein	-	1.47432e+08	1.02537e+07	88808000	5.49174e+06	4.66667	0.471405	2.66667	0.788811
A8IXE0	SAH1	Adenosylhomocysteinase	-	3.47213e+09	2.84539e+08	2318000000	1.18527e+08	72	4.88535	60.8333	11.2512
A8IXF1	ATS1	ATP-sulfurylase	-	1.00079e+08	7.91149e+06	7.53763e+07	2.27347e+07	1	0	0.833333	0.235702
A8IXF2	CHLREDRAFT_183944	Putative uncharacterized protein	-	2.19713e+07	7.55005e+06	1.52842e+07	1.1891e+06	0.833333	0.235702	1	0
A8IXG3	RPS21	40S ribosomal protein S21	-	9.41983e+06	7.37818e+06	6.44081e+06	8.76762e+06	1.16667	0.849837	0.833333	0.567646
A8IXH4	CHLREDRAFT_205510	EF-Hand domain-containing thioredoxin	-	1.56259e+07	7.22358e+06	9.24259e+06	5.93195e+06	1	0	1.5	0.60553
A8IXJ7	CHLREDRAFT_190580	Predicted protein	-	555567	785690	531733	751984	0.166667	0.235702	0.166667	0.235702
A8IXQ5	CHLREDRAFT_183959	Predicted protein	-	4.87157e+07	1.35513e+07	8.20617e+06	7.77546e+06	1.16667	0.235702	0.333333	0.298142
A8IXR5	EIF4E	Eukaryotic initiation factor	-	7.50953e+07	2.19033e+07	40663500	1.09738e+07	2.33333	0.596285	2.5	0.60553
A8IY09	CHLREDRAFT_173216	Predicted protein (Fragment)	-	0	0	839133	1.18671e+06	0	0	0.166667	0.235702
A8IY20	FDH1	Formaldehyde dehydrogenase	-	132099500	1.85088e+07	23387500	1.48812e+07	2.5	0.316228	0.833333	0.567646
A8IY50	CHLREDRAFT_190800	Predicted protein	-	1.32213e+06	1.86978e+06	2.18997e+06	1.96368e+06	0.166667	0.235702	0.333333	0.298142
A8IYC6	CYG31	Guanylate cyclase (Fragment)	-	238000	336583	0	0	0.166667	0.235702	0	0
A8IYG2	CHLREDRAFT_190852	Predicted protein	-	5.92173e+07	8.095e+06	2.63652e+07	4.88769e+06	1.66667	0.298142	1.66667	0.471405
A8IYG3	CHLREDRAFT_137306	Predicted protein	-	0	0	1.12067e+06	1.58486e+06	0	0	0.166667	0.235702
A8IYH1	GRX2	Glutaredoxin, CPYC type	-	3576950	3.42444e+06	4982700	3.62551e+06	0.333333	0.298142	0.5	0.316228
A8IYJ5	CHLREDRAFT_157892	Predicted protein	-	2085000	2.94864e+06	1328450	1.87871e+06	0.166667	0.235702	0.166667	0.235702
A8IYM0	PFK2	Phosphofructokinase family protein	-	2.36412e+07	1.21327e+07	2.98647e+07	1.1518e+07	0.833333	0.434613	1.16667	0.434613
A8IYP3	CHLREDRAFT_173432	Predicted protein	-	2.16117e+06	3.05635e+06	0	0	0.166667	0.235702	0	0
A8IYP4	PRK1	Phosphoribulokinase	-	1.68572e+09	5.00704e+07	7.55532e+08	1.02935e+08	103.167	11.2096	117.833	7.89444
A8IYP5	TRXh2a,b,c	Thioredoxin h2	-	35229500	6.13263e+06	1.32052e+07	4.4834e+06	1	0	0.833333	0.235702
A8IYR0	CHLREDRAFT_205696	Inositol polyphosphate kinase	-	0	0	7.45017e+06	4.9773e+06	0	0	0.5	0.316228
A8IYR1	CHLREDRAFT_190924	Predicted protein	-	1748000	2.47205e+06	0	0	0.166667	0.235702	0	0
A8IYR2	CHLREDRAFT_190925	Gelsolin (Fragment)	-	2.45507e+07	4.22651e+06	1.19477e+07	3.56563e+06	1.5	0.316228	1	0.365148
A8IYR7	CHLREDRAFT_103066	Predicted protein (Fragment)	-	754550	1.06709e+06	0	0	0.166667	0.235702	0	0
A8IYS1	PRPL9	Plastid ribosomal protein L9	-	6.02848e+08	3.82749e+07	1.91127e+08	7.19331e+07	8.5	0.483046	7.5	2.46982
A8IYS5	SEP1	Septin-like protein	-	8.20623e+07	2.90194e+07	70045500	7.90841e+06	1.83333	0.849837	1.66667	0.471405
A8IYU7	CHLREDRAFT_190746	Predicted protein	-	7.43147e+06	2.18747e+06	4.13728e+06	1.85896e+06	0.833333	0.235702	0.666667	0.298142
A8IYW8	CHLREDRAFT_147894	Predicted protein (Fragment)	-	1.43808e+06	2.03376e+06	0	0	0.166667	0.235702	0	0
A8IZ29	CHLREDRAFT_118038	Predicted protein (Fragment)	-	1.66993e+07	7.66697e+06	1.53298e+07	6.08466e+06	0.666667	0.298142	1.83333	0.567646
A8IZ36	RPS25	Ribosomal protein S25	-	594365000	5.79681e+07	3.84212e+08	3.61802e+07	3.66667	0.471405	3.5	0.60553
A8IZ39	CHLREDRAFT_191102	Solute carrier protein (Fragment)	-	9.67992e+06	6.11727e+06	10092150	679292	0.666667	0.298142	1	0
A8IZ70	MSRA3	Peptide methionine sulfoxide reductase	-	1.05168e+07	6.74188e+06	3788000	5.35704e+06	0.5	0.316228	0.166667	0.235702
A8IZ72	SHKD1	Dehydroquinate dehydratase	-	1.92912e+07	9.03154e+06	1.98586e+07	5.0557e+06	0.666667	0.298142	1	0
A8IZ88	CPLD18	Predicted protein	-	2355000	3.33047e+06	4.62572e+07	3.71915e+06	0.166667	0.235702	1	0
A8IZ93	RPPK1	Ribose-phosphate pyrophosphokinase	-	2.32483e+06	3.28781e+06	215250	304409	0.166667	0.235702	0.166667	0.235702
A8IZK3	RPL10	Ribosomal protein L10	-	476770000	6.02601e+07	194180000	2.32029e+07	9.16667	1.12052	7.33333	1.29957
A8IZL1	CHLREDRAFT_148197	Predicted protein (Fragment)	-	1857800	1.67358e+06	0	0	0.333333	0.298142	0	0
A8IZL5	TEF21	Phosphoinositide phosphatase (Fragment)	-	0	0	2.78847e+06	2.50698e+06	0	0	0.333333	0.298142
A8IZR5	TRXH	Thioredoxin	-	169850000	2.46339e+07	8.86753e+07	1.59734e+07	3.33333	0.298142	2	0.516398
A8IZS7	CHLREDRAFT_191001	Predicted protein	-	38704000	2.67895e+06	4.73517e+07	2.02815e+07	1.16667	0.235702	1.83333	0.674949
A8IZU0	HSP70C	Heat shock protein 70C	-	2.94253e+08	6.68851e+07	2.32378e+08	1.30614e+07	6	0.632456	7.16667	0.567646
A8IZW5	CHLREDRAFT_103086	RAN binding protein, RANBP1 (Fragment)	-	35020500	4.67281e+06	4.54232e+06	4.07573e+06	1.66667	0.298142	0.5	0.316228
A8IZW6	RPPK2	Ribose-phosphate pyrophosphokinase	-	9.95008e+07	1.25649e+07	4.10458e+07	7.87232e+06	4.33333	0.869227	3.16667	0.994429
A8IZX1	TEF24	LrgB-like protein (Fragment)	-	55154500	4.73313e+06	32540000	1.19196e+07	1	0	1.16667	0.434613
A8IZX9	ASA9	Mitochondrial F1F0 ATP synthase associated 12.0 kDa protein	-	9.31397e+07	3.66935e+06	5.51237e+07	2.51021e+07	2.16667	0.235702	1	0.516398
A8IZZ9	PAT2	Phosphate acetyltransferase	-	1.76787e+07	9.50211e+06	4.28712e+07	1.08323e+07	1.5	0.60553	2.66667	0.596285
A8J014	CCT6	T-complex protein, zeta subunit	-	10528500	7.97991e+06	9.79802e+06	1.87415e+06	0.666667	0.471405	1.33333	0.298142
A8J063	DHC2	Dynein heavy chain 2	-	1.50981e+07	7.57515e+06	2.65964e+07	7.79352e+06	1.66667	0.471405	2.33333	0.471405
A8J087	VIG1	Vasa intronic gene	-	579745000	2.16572e+07	3.91233e+08	2.35018e+07	6.5	0.795822	6.33333	0.699206
A8J094	LMR1	Chitinase-related protein	-	44355000	5.47505e+06	1.06873e+07	7.09987e+06	1.33333	0.298142	1.33333	0.298142
A8J0A1	CHLREDRAFT_174270	Predicted protein	-	3.55133e+06	3.19585e+06	6925600	5.29591e+06	0.333333	0.298142	0.5	0.316228
A8J0A2	CHLREDRAFT_130340	Predicted protein	-	1030500	1.45735e+06	894933	1.26563e+06	0.166667	0.235702	0.166667	0.235702
A8J0D6	CHLREDRAFT_148948	TAP42-like protein (Fragment)	-	1956600	1.274e+06	2.18767e+06	1.3995e+06	0.5	0.316228	0.5	0.316228
A8J0E4	PSBO	Oxygen-evolving enhancer protein 1 of photosystem II	-	14106500000	5.47918e+08	9.00747e+09	8.54273e+08	367.333	32.2173	344.833	25.9086
A8J0I1	CYP744A4	Cytochrome P450, CYP711 clan	-	479025	228014	144497	133998	0.666667	0.298142	0.333333	0.298142
A8J0K1	HPD1	4-hydroxyphenylpyruvate dioxygenase	-	1.39787e+07	6.34754e+06	13680000	3.95876e+06	0.666667	0.298142	0.833333	0.235702
A8J0N1	CHLREDRAFT_184242	Chloroplast lumenal protein	-	2.02933e+06	1.81864e+06	0	0	0.333333	0.298142	0	0
A8J0N6	FAP84	Flagellar associated protein	-	2139950	1.99884e+06	0	0	0.333333	0.298142	0	0
A8J0N7	PCK1a,b	Phosphoenolpyruvate carboxykinase, splice variant	-	1.37013e+09	1.12787e+08	1.31722e+09	1.19381e+08	27	2.80476	34.8333	3.23351
A8J0Q1	CHLREDRAFT_95068	Predicted protein	-	118558	79024.8	0	0	0.5	0.316228	0	0
A8J0Q2	CHLREDRAFT_191206	Predicted protein	-	1.07153e+06	1.51538e+06	0	0	0.166667	0.235702	0	0
A8J0Q8	CITRX	Thioredoxin-related protein CITRX	-	0	0	3.77157e+06	3.7145e+06	0	0	0.5	0.483046
A8J0R2	PLSB1	Glycerol-3-phosphate acyltransferase	-	1.49667e+07	8.29147e+06	2.82962e+07	4.85108e+06	1.16667	0.567646	2	0.365148
A8J0R6	CHLREDRAFT_38643	Predicted protein (Fragment)	-	1.12471e+08	2.33926e+07	64447000	1.28942e+07	5	0.966092	4.16667	0.434613
A8J0U6	CGLD26a,b	Predicted protein	-	140075	198096	333227	301446	0.166667	0.235702	0.333333	0.298142
A8J0W9	MDH3	Malate dehydrogenase	-	4.01873e+08	1.44515e+07	253855000	2.53119e+07	6	0.365148	4.16667	0.674949
A8J0Z0	FAP265	Flagellar associated protein	-	1.53527e+07	1.29372e+06	6258600	1.83243e+06	1	0	0.833333	0.235702
A8J103	HSLU2	ATP-dependent subunit of mitochondrial HslUV protease (Fragment)	-	5518000	3.50062e+06	0	0	0.5	0.316228	0	0
A8J104	PYK5	Pyruvate kinase	-	1.18474e+08	2.13505e+07	176145000	1.80339e+07	3.83333	0.674949	4.66667	0.471405
A8J119	CHLREDRAFT_148751	Predicted protein (Fragment)	-	222417	314545	227517	321757	0.166667	0.235702	0.166667	0.235702
A8J122	CHLREDRAFT_103457	Histone deacetylase	-	1320850	1.86796e+06	5294700	2.37677e+06	0.166667	0.235702	0.666667	0.298142
A8J133	IPY3	Soluble inorganic pyrophosphatase	-	2.07547e+08	2.37861e+07	4.93013e+07	3.21701e+07	3.16667	0.434613	1.16667	0.674949
A8J137	OEP80	Chloroplast outer envelope protein	-	295787	96932.6	1.81269e+06	2.41473e+06	0.833333	0.235702	0.833333	0.434613
A8J146	GDIC1	Rab GDP dissociation inhibitor protein	-	219710000	1.80663e+07	1.54548e+08	1.6865e+07	5.83333	0.235702	4.33333	0.596285
A8J152	CHLREDRAFT_158173	Predicted protein	-	2.71622e+07	1.13404e+07	3.56227e+06	3.56004e+06	1.33333	0.298142	0.333333	0.298142
A8J167	CHLREDRAFT_148802	Predicted protein	-	56107.2	37806.7	0	0	1	0.730297	0	0
A8J173	ASSD1	Aspartate semialdehyde dehydrogenase	-	4.72102e+08	4.77722e+07	236980000	2.69396e+07	7.33333	0.471405	5.5	0.483046
A8J175	CHLREDRAFT_191344	Predicted protein	-	27480000	7.82858e+06	27661000	2.76631e+06	0.833333	0.235702	1	0
A8J195	RABB1	Small rab-related GTPase	-	1.66037e+08	1.11847e+07	1.01582e+08	1.43984e+07	2.5	0.483046	2.16667	0.434613
A8J1A3	RPL24	Ribosomal protein L24	-	99328000	1.45773e+07	24606500	4.82405e+06	4	0.966092	2.16667	0.434613
A8J1B6	ANT1	Adenine nucleotide translocator	-	2.34562e+09	1.30328e+08	1750050000	1.58013e+08	93.8333	5.54276	103.5	10.663
A8J1B8	CHLREDRAFT_149716	ARF-GAP protein	-	23085	32647.1	0	0	0.166667	0.235702	0	0
A8J1C1	UBA1	Ubiquitin-activating enzyme E1	-	5.54703e+07	4.92351e+06	3.04752e+07	5.55679e+06	1	0	1.16667	0.235702
A8J1C2	CHLREDRAFT_138155	Predicted protein	-	3.68227e+07	1.37619e+07	4.30548e+06	3.37545e+06	1.83333	0.434613	0.5	0.316228
A8J1F7	CHLREDRAFT_191800	Predicted protein	-	2.06073e+07	4.91846e+06	14522850	2.55425e+06	1.33333	0.298142	1.16667	0.235702
A8J1G8	RPS6	40S ribosomal protein S6	-	2.55573e+09	1.24859e+08	2.02358e+09	9.29244e+07	14.1667	0.849837	16	1.59164
A8J1H4	CHLREDRAFT_191810	Predicted protein	-	1.51938e+07	1.45635e+07	1.38847e+06	1.96359e+06	0.5	0.483046	0.333333	0.471405
A8J1J8	ASA8	Mitochondrial F1F0 ATP synthase associated 10.0 kDa protein	-	7.90932e+07	2.31007e+07	80706500	8.51338e+06	0.833333	0.235702	1	0
A8J1M5	ODA4	Flagellar outer dynein arm heavy chain beta	-	561200	793657	1501800	1.46188e+06	0.166667	0.235702	0.333333	0.298142
A8J1M9	CHLREDRAFT_149642	Thylakoid lumenal 17.4 kDa protein	-	129790000	1.81766e+07	9.16837e+07	7.66108e+06	3	0.894427	2.66667	0.298142
A8J1P1	CHLREDRAFT_149656	Predicted protein (Fragment)	-	4227000	5.97788e+06	0	0	0.166667	0.235702	0	0
A8J1S7	AHD1	Bifunctional aspartate kinase/homoserine dehydrogenase	-	2.74177e+08	1.63151e+07	1.83863e+08	2.53766e+07	7.33333	0.699206	7.16667	1.12052
A8J1S8	CHLREDRAFT_175039	Predicted protein	-	326210000	1.90173e+08	57427500	2.34739e+07	2.16667	0.434613	1.33333	0.471405
A8J1T4	GCSL	Dihydrolipoyl dehydrogenase	-	2.62967e+08	3.73464e+07	1.03525e+08	1.98204e+07	6.66667	0.942809	4.5	1.14018
A8J1U1	HSP90A	Heat shock protein 90A	-	3.68973e+08	3.81654e+07	1.92203e+08	3.028e+07	9.83333	0.994429	7.5	1.08012
A8J1V0	CHLREDRAFT_95316	Predicted protein (Fragment)	-	2.48283e+06	3.51126e+06	4.48067e+06	4.01866e+06	0.166667	0.235702	0.333333	0.298142
A8J1X0	UCP1	Uncoupling protein	-	7.77833e+07	5.12909e+07	2.67557e+07	2.14627e+06	1.16667	0.674949	1	0
A8J1X8	CHLREDRAFT_191617	Aspartyl-tRNA synthetase	-	8.93978e+07	3.35971e+07	81209500	1.03116e+07	3.5	1.08012	4.33333	0.869227
A8J214	PYK2	Pyruvate kinase	-	6.23812e+07	1.33278e+07	5.02792e+07	2.88833e+07	3.66667	0.596285	3	0.894427
A8J216	VPS5A	Subunit of retromer complex	-	9.04933e+06	4.09304e+06	1.24192e+06	1.75634e+06	0.666667	0.298142	0.166667	0.235702
A8J239	RPL23a	Ribosomal protein L23a	-	9.45967e+08	2.73815e+08	507705000	1.23147e+08	9.83333	0.849837	7.16667	0.994429
A8J264	LHCBM4	Chloropyll a-b binding protein of LHCII	-	3.44028e+09	2.37262e+08	2.71107e+09	3.26328e+08	231.167	18.3536	213.167	28.0984
A8J266	TF2F	Transcription factor IIF	-	0	0	905050	1.27993e+06	0	0	0.166667	0.235702
A8J282	CYN20-1	Peptidyl-prolyl cis-trans isomerase	-	155620000	8.0138e+06	9.49408e+07	1.367e+07	3.5	0.316228	2.83333	0.434613
A8J287	LHCBM6	Chloropyll a-b binding protein of LHCII type I, chloroplast	-	1776560000	3.79449e+08	1.22061e+09	1.63812e+08	43.8333	2.71825	33.8333	3.08581
A8J290	CHLREDRAFT_104082	Predicted protein (Fragment)	-	6.36227e+07	8.85822e+06	2.17557e+07	8.76256e+06	2.66667	0.788811	3	1.26491
A8J2A5	MSCP1	Mitochondrial substrate carrier protein	-	57011500	5.76404e+06	7.41433e+06	6.63259e+06	1	0	0.333333	0.298142
A8J2E5	CHLREDRAFT_137973	Predicted protein	-	920950	1.30242e+06	0	0	0.166667	0.235702	0	0
A8J2G4	RPL32	Ribosomal protein L32	-	383670000	1.51969e+07	259215000	2.81651e+07	6.66667	0.471405	7.33333	0.788811
A8J2I5	RPS5	Ribosomal protein S5	-	7.48883e+08	1.60278e+08	438720000	9.24365e+07	28.8333	2.4608	23.8333	3.335
A8J2J0	CHLREDRAFT_174875	Predicted protein (Fragment)	-	1.43778e+08	2.03333e+08	0	0	0.166667	0.235702	0	0
A8J2L0	CHLREDRAFT_149734	Predicted protein	-	3.60058e+08	1.32073e+07	223995000	1.62385e+07	5.66667	0.596285	5.66667	0.596285
A8J2L7	SMP6A	U6 small ribonucleoprotein F	-	5.11087e+08	4.85807e+07	4.02977e+08	1.83387e+07	2	0	1.83333	0.235702
A8J2N7	CHLREDRAFT_95328	Predicted protein	-	482750	433453	315667	290099	0.333333	0.298142	0.333333	0.298142
A8J2S3	CGL43	RNA binding protein	-	7.98842e+06	4.17102e+06	2.05062e+07	1.50621e+06	0.666667	0.298142	1.66667	0.298142
A8J2W0	GSD1	Glutamic-gamma-semialdehyde dehydrogenase	-	7.26893e+07	8.12226e+06	4.76322e+07	3.3079e+06	2	0.516398	1.16667	0.235702
A8J2W4	CHLREDRAFT_64643	Kelch repeat protein (Fragment)	-	1.99017e+06	2.81452e+06	4888700	2.66044e+06	0.166667	0.235702	0.666667	0.298142
A8J2X6	CHLREDRAFT_191987	N-acetyl-gamma-glutamyl-phosphate reductase	-	116787500	3.95481e+07	1.22015e+08	5.3275e+07	3.16667	0.849837	5	1.31656
A8J2X8	TEF10a	Predicted protein	-	11318850	3.54254e+06	2270900	2.04049e+06	0.833333	0.235702	0.333333	0.298142
A8J2Z6	SHKH1	Chorismate synthase	-	1.83483e+07	2.59485e+07	101522000	1.1124e+07	0.166667	0.235702	1	0
A8J328	TEF11	S-isoprenylcysteine O-methyltransferase	-	4.64278e+07	3.82446e+07	22707500	6.09921e+06	1.33333	0.471405	1.83333	0.434613
A8J355	CGS1	Cystathionine gamma-synthase	-	8.29959e+07	3.46572e+07	3.90777e+07	1.04102e+07	3.33333	1.07497	3	0.365148
A8J383	CHLREDRAFT_184636	Predicted protein	-	1120220	1.07756e+06	0	0	0.5	0.316228	0	0
A8J387	CHLREDRAFT_119290	Predicted protein	-	4.73227e+07	1.08267e+07	1.50894e+07	2.78819e+06	2	0.516398	1	0
A8J3A4	RPN1	26S proteasome regulatory subunit	-	39831500	5.28084e+06	1.61368e+07	5.30522e+06	1.83333	0.235702	1.5	0.316228
A8J3B2	CHLREDRAFT_149072	Predicted protein	-	1.89588e+07	1.49863e+06	1.09791e+07	1.24681e+06	1	0	1	0
A8J3C4	PRFA1	Peptide chain release factor (Fragment)	-	0	0	716300	1.013e+06	0	0	0.166667	0.235702
A8J3D3	HIS5	Histidinol phosphate aminotransferase	-	8.40967e+06	7.9498e+06	1.50553e+07	1.02735e+06	0.5	0.483046	1	0
A8J3F7	MITC14	Mitochondrial substrate carrier protein	-	2.19612e+09	1.37254e+08	1515450000	1.07948e+08	50	3.09839	47	2.19089
A8J3F8	CHLREDRAFT_191517	Predicted protein	-	1.32822e+08	2.2621e+07	92816000	3.38916e+07	5.33333	1.39841	6.16667	1.56702
A8J3K3	CHLREDRAFT_130438	Predicted protein	-	2141500	3.02854e+06	0	0	0.166667	0.235702	0	0
A8J3L2	CHLREDRAFT_103881	Predicted protein	-	2.55913e+07	1.18019e+07	15381500	9.88245e+06	0.666667	0.298142	0.5	0.316228
A8J3L3	FKB16-5	Peptidyl-prolyl cis-trans isomerase	-	2.85187e+06	2.5895e+06	0	0	0.333333	0.298142	0	0
A8J3L5	FKB16-2a,b,c	Peptidyl-prolyl cis-trans isomerase	-	576660000	8.61046e+07	320000000	2.66097e+07	9.16667	0.674949	7.33333	3.27957
A8J3L9	CHLREDRAFT_130434	Methylmalonate semi-aldehyde dehydrogenase	-	5.67758e+08	3.10591e+07	6.16337e+08	4.34854e+07	11.1667	1.23378	13.3333	1.98886
A8J3P5	HSP70E	Heat shock protein 70E	-	6.50015e+07	2.94503e+07	47473000	1.77452e+07	2.66667	0.869227	2	0.816497
A8J3R3	CHLREDRAFT_174569	NADPH:quinone oxidoreductase	-	2244600	2.0264e+06	9.56177e+06	7.84358e+06	0.333333	0.298142	1.16667	0.434613
A8J3U9	ATP5	Mitochondrial ATP synthase subunit 5,CP subunit	-	1.18684e+08	3.94851e+07	3.29829e+07	1.61181e+07	6.83333	0.849837	5.16667	0.994429
A8J3Y3	CHLREDRAFT_104778	Predicted protein (Fragment)	-	1.35773e+06	1.92012e+06	0	0	0.166667	0.235702	0	0
A8J3Z3	PRPL31	50S ribosomal protein L31	-	7.04183e+06	9.95866e+06	27182500	9.96566e+06	0.166667	0.235702	1.16667	0.434613
A8J429	CHLREDRAFT_150233	Ring3 protein (Fragment)	-	186900	264317	8.35983e+06	1.18226e+07	0.166667	0.235702	0.166667	0.235702
A8J431	LHCSR3	Stress-related chlorophyll a/b binding protein 2	-	4.41507e+07	1.17202e+07	4121000	3.69218e+06	1.83333	0.434613	0.333333	0.298142
A8J434	OASTL1	Cysteine synthase	-	1.69833e+06	2.40181e+06	0	0	0.166667	0.235702	0	0
A8J449	CHLREDRAFT_175668	Predicted protein	-	4531500	4.15435e+06	0	0	0.333333	0.298142	0	0
A8J496	CHLREDRAFT_175534	Predicted protein	-	8834750	1.97643e+06	2.73742e+06	1.32183e+06	2.5	0.316228	1	0.516398
A8J4D3	AMYA2	Alpha-amylase	-	1.01635e+08	1.40273e+07	4.22058e+07	1.0239e+07	2.66667	0.471405	1.83333	0.434613
A8J4E8	PSBP4	Lumenal PsbP-like protein	-	2.85462e+07	1.75316e+06	2.49102e+07	3.0461e+06	1	0	1.33333	0.298142
A8J4I2	RSZ22	SR protein factor	-	1.40791e+08	3.55692e+07	8.55572e+07	1.03057e+07	1.5	0.316228	1.5	0.707107
A8J4I9	CHLREDRAFT_130920	Predicted protein	-	5.05867e+06	4.6056e+06	0	0	0.333333	0.298142	0	0
A8J4L1	CHLREDRAFT_119356	Predicted protein (Fragment)	-	57695000	7.76518e+06	5.15878e+07	8.87344e+06	2.5	0.483046	2.83333	0.434613
A8J4M8	CHLREDRAFT_149978	Predicted protein	-	4.41007e+07	1.06532e+07	7.86077e+07	1.53544e+07	1.5	0.483046	2.66667	0.471405
A8J4N7	CHLREDRAFT_192081	Protein phosphatase 2C	-	1.77371e+07	1.04454e+07	2.20197e+07	3.13827e+06	1.33333	0.596285	1.66667	0.298142
A8J4Q7	TEF5	Rieske [2Fe-2S] protein	-	0	0	0	0	0	0	0	0
A8J4R9	SHMT3	Serine hydroxymethyltransferase	-	242287500	4.99372e+07	116552500	2.33832e+07	6.33333	0.788811	5.66667	0.869227
A8J4S1	PSAF	Photosystem I reaction center subunit III	-	3.38493e+09	3.29069e+08	1.86207e+09	3.29386e+08	81.8333	7.24262	71.6667	5.76965
A8J4X1	VPS26	Subunit of retromer complex	-	1.31722e+06	940184	2.63647e+06	671245	0.5	0.316228	1.16667	0.235702
A8J4Z4	ASA2	Mitochondrial F1F0 ATP synthase associated 45.5 kDa protein	-	242820000	2.26254e+07	1.38977e+08	1.45629e+07	9	2.06559	14.1667	1.23378
A8J500	CHLREDRAFT_192147	Predicted protein	-	1.73507e+07	7.66646e+06	5764700	4.52437e+06	1	0.365148	0.666667	0.471405
A8J503	PRPL6	Plastid ribosomal protein L6	-	1.58137e+09	6.6131e+07	6.00587e+08	2.69203e+08	3.16667	0.674949	2.5	0.483046
A8J506	AGS1	Argininosuccinate synthase	-	6.41768e+08	8.47973e+07	3.40483e+08	8.69437e+06	17	1.26491	17.8333	1.38644
A8J513	CHLREDRAFT_192162	Nucleosome assembly protein	-	94322500	1.5542e+07	6.94918e+07	1.33062e+07	2.5	0.483046	4	0.516398
A8J524	CCT2	T-complex protein 1, beta subunit	-	1671500	2.36386e+06	1.3939e+07	8.58782e+06	0.166667	0.235702	0.833333	0.434613
A8J525	CHLREDRAFT_192175	Predicted protein	-	8.77098e+07	2.70028e+06	5.83927e+07	3.9183e+06	2	0	2.16667	0.434613
A8J538	CHLREDRAFT_184707	Predicted protein	-	7.09947e+07	1.27656e+07	5.54097e+07	3.38317e+06	2.16667	0.434613	2	0
A8J567	RPL7a	Ribosomal protein L7a	-	1.42662e+09	9.80454e+07	7.86518e+08	1.00914e+08	52.3333	13.4841	58.8333	12.5402
A8J597	RPL12	Ribosomal protein L12	-	322140000	1.57911e+07	1.98327e+08	1.1859e+07	2.83333	0.994429	4.66667	0.869227
A8J599	TSA1	Tryptophan synthetase alpha subunit	-	11736000	6.26655e+06	14891000	4.33247e+06	1	0.516398	1.66667	0.471405
A8J5K0	CHLREDRAFT_176182	Predicted protein	-	1.84992e+07	1.20438e+07	1.24263e+07	7.92023e+06	0.5	0.316228	0.5	0.316228
A8J5K4	NOP56	Nucleolar protein, component of C/D snoRNPs	-	472210000	3.62999e+07	3.94618e+08	3.78854e+07	10.8333	1.38644	10.1667	1.43372
A8J5K6	CHLREDRAFT_192611	Predicted protein	-	0	0	3.00107e+06	2.75061e+06	0	0	0.333333	0.298142
A8J5N1	CHLREDRAFT_192620	Predicted protein	-	9.59533e+06	6.11358e+06	8.33117e+06	4.35165e+06	1	0.632456	1.5	0.483046
A8J5N6	CGL71	Predicted protein	-	3.81637e+06	3.53578e+06	0	0	0.333333	0.298142	0	0
A8J5P0	ABH1	mRNA cap-binding protein	-	28138300	3.88801e+07	39598200	3.36187e+07	0.666667	0.471405	1	0
A8J5P7	QCR1	Ubiquinol:cytochrome c oxidoreductase 50 kDa core 1 subunit	-	6.80582e+08	1.93422e+07	551210000	3.77658e+07	8.16667	0.994429	10.3333	0.596285
A8J5Q8	GTR22	Glycosyl transferase (Fragment)	-	1.26165e+07	4.99758e+06	6.30603e+06	4.48815e+06	1	0.365148	0.666667	0.471405
A8J5R2	CHLREDRAFT_105267	Predicted protein (Fragment)	-	2.45717e+06	3.47496e+06	1440300	2.03689e+06	0.166667	0.235702	0.166667	0.235702
A8J5T0	CYC	Mitochondrial cytochrome c	-	256395000	7.15723e+06	1.72278e+08	3.67491e+07	5.83333	0.994429	6.66667	1.88562
A8J5T5	SEC31	COP-II coat subunit	-	5.61463e+06	6.41106e+06	0	0	0.5	0.483046	0	0
A8J5Y7	PRPS6	Plastid ribosomal protein S6	-	6.36888e+07	5.26268e+06	3.09902e+07	5.78278e+06	1.83333	0.235702	3	0.516398
A8J5Z0	RPP0	Acidic ribosomal protein P0	-	2.63718e+09	9.36513e+07	1.78898e+09	1.60394e+08	29.8333	2.04668	26.5	1.5384
A8J605	CPL8	Predicted protein	-	7.36783e+06	7.3647e+06	1.23198e+07	858169	0.333333	0.298142	1.33333	0.298142
A8J633	PHB2	Prohibitin	-	7.14308e+07	2.3776e+07	2.25222e+07	1.44332e+07	1.66667	0.471405	1.83333	0.434613
A8J635	TEF9	Predicted protein	-	1.54606e+08	3.56957e+07	1.77902e+08	6.65065e+06	1.5	0.316228	1.66667	0.298142
A8J664	BHSD1	Steroid dehydrogenase	-	3059150	3.54141e+06	1985000	2.80721e+06	0.666667	0.471405	0.166667	0.235702
A8J6A8	CHLREDRAFT_150866	Chalcone-flavanone isomerase (Fragment)	-	1.51268e+07	4.32144e+06	13523000	6.35887e+06	0.833333	0.235702	0.666667	0.298142
A8J6C7	FTSH2	Membrane AAA-metalloprotease	-	414395000	4.72591e+07	3.39857e+08	6.53012e+07	12.3333	2.32857	16.5	2.54951
A8J6D5	HMA1	Heavy metal transporting ATPase	-	505383	714720	0	0	0.166667	0.235702	0	0
A8J6D8	CHLREDRAFT_119724	Predicted protein (Fragment)	-	1.77957e+06	1.12839e+06	0	0	0.5	0.316228	0	0
A8J6E2	TRF4	Trf4 poly(A) polymerase	-	25403.3	35925.7	0	0	0.166667	0.235702	0	0
A8J6F2	ASA5	Mitochondrial F1F0 ATP synthase associated 14.3 kDa protein	-	103238000	3.29078e+07	4.28248e+07	2.34018e+07	1.83333	0.434613	1	0.365148
A8J6G8	CHLREDRAFT_138664	3-ketoacyl-CoA synthase	-	4.10107e+06	2.63002e+06	1.37243e+06	1.94091e+06	0.666667	0.471405	0.166667	0.235702
A8J6H7	CHLREDRAFT_192448	Predicted protein	-	5.17167e+07	6.45937e+06	6.93862e+07	4.36193e+06	1.33333	0.298142	2	0
A8J6J6	ATO1	Acetyl-CoA acyltransferase	-	429885000	4.20468e+07	3.64588e+08	4.32522e+07	39	1.67332	40.1667	5.07828
A8J6K9	POA5	Proteasome subunit alpha type	-	61008500	1.74596e+07	1.60908e+07	1.17752e+07	2	0.365148	0.5	0.316228
A8J6M9	CHLREDRAFT_158849	Predicted protein	-	3992200	2.58718e+06	0	0	0.5	0.316228	0	0
A8J6P2	CHLREDRAFT_81057	Predicted protein (Fragment)	-	1.68333e+06	2.38059e+06	1.63228e+06	1.52494e+06	0.166667	0.235702	0.333333	0.298142
A8J6R7	CHLREDRAFT_192522	Predicted protein	-	5.71517e+06	5.12279e+06	0	0	0.333333	0.298142	0	0
A8J6R9	MRPL23	Mitochondrial ribosomal protein L23	-	2122500	1.90485e+06	0	0	0.333333	0.298142	0	0
A8J6S7	RPN2	26S proteasome regulatory subunit	-	1954750	313231	1138995	135395	1.33333	0.298142	1.66667	0.298142
A8J6V1	IDH1	Isocitrate dehydrogenase, NAD-dependent	-	3.25548e+07	6.44138e+06	13713750	5.3805e+06	1.83333	0.434613	1.33333	0.471405
A8J6Y3	CHLREDRAFT_185022	Predicted protein	-	77766000	1.82614e+07	4.15598e+07	8.09504e+06	2.33333	0.596285	2.16667	0.235702
A8J709	CHLREDRAFT_131550	Protein phosphatase 2A regulatory subunit	-	4.91818e+07	1.58606e+07	1.32132e+07	2.59594e+06	2	0.516398	1.83333	0.235702
A8J724	TSN1	Transcriptional coactivator-like protein	-	11257500	6.43205e+06	4.44267e+06	4.04172e+06	1	0.516398	0.333333	0.298142
A8J742	CHLREDRAFT_95661	Predicted protein (Fragment)	-	2.90118e+07	6.49237e+06	3.04543e+07	1.22073e+07	1.5	0.316228	1.5	0.483046
A8J746	FKB15-1	Peptidyl-prolyl cis-trans isomerase	-	2.21723e+06	2.15999e+06	0	0	0.333333	0.298142	0	0
A8J768	RPS14	Ribosomal protein S14	-	1.65728e+09	1.99157e+08	1469300000	2.08417e+08	10.1667	1.38644	8	1.75119
A8J785	ATPG	ATP synthase subunit b, chloroplastic	-	1.20345e+08	8.28939e+07	1.49798e+07	7.68104e+06	2.16667	0.767391	1.33333	0.869227
A8J7C8	CHLREDRAFT_138493	Lysine--tRNA ligase	-	94671000	1.77249e+07	5.50692e+07	2.23838e+07	3.5	0.948683	2.83333	0.994429
A8J7F6	DLA2	Dihydrolipoamide acetyltransferase	-	843065000	4.29487e+07	3.83113e+08	4.15885e+07	16	0.816497	12.8333	1.64992
A8J7F8	CHLREDRAFT_175746	Esterase	-	3.01808e+07	1.24043e+07	20500500	1.00124e+07	1.33333	0.471405	0.833333	0.434613
A8J7F9	CHLREDRAFT_131102	Predicted protein	-	1.25129e+08	6.13696e+07	3.01622e+08	9.72383e+07	1.83333	0.235702	3.83333	0.924962
A8J7H3	GSA	Glutamate-1-semialdehyde aminotransferase	-	879050000	3.61974e+07	3.61912e+08	6.66795e+07	14.5	1.49443	9.16667	1.80432
A8J7H8	COX5C	Cytochrome c oxidase 11 kD subunit	-	9.54313e+07	1.75668e+07	31717350	1.3038e+07	2	0.365148	2.16667	0.767391
A8J7I3	CAF1	CCR4-associated factor	-	82549500	1.0375e+07	2.77708e+07	1.76992e+07	1	0	0.5	0.316228
A8J7I9	QCR8	Ubiquinol:cytochrome c oxidoreductase 9 kDa subunit	-	2.57053e+07	3.29381e+06	10805400	3.79808e+06	2.16667	0.434613	3	1.26491
A8J7J2	CCT5	T-complex protein, epsilon subunit	-	6.56883e+06	4.27336e+06	766500	1.08399e+06	0.5	0.316228	0.166667	0.235702
A8J7J5	CHLREDRAFT_119597	Predicted protein (Fragment)	-	12955000	5.87502e+06	2.41387e+07	1.99911e+06	0.666667	0.298142	1	0
A8J7L5	ISA1	Isoamylase, starch debranching enzyme	-	1.08828e+07	6.96616e+06	1.33002e+07	6.21644e+06	0.5	0.316228	0.666667	0.298142
A8J7L6	CHLREDRAFT_131073	Predicted protein	-	2189500	3.09642e+06	6.34152e+06	2.98824e+06	0.166667	0.235702	0.666667	0.298142
A8J7M3	PCR1	Pyrroline-5-carboxylate reductase	-	5.21152e+07	2.38663e+07	29874500	5.81914e+06	2	0.365148	1.33333	0.298142
A8J7M9	MAPKKK6	Mitogen activated protein kinase kinase kinase 6	-	0	0	0	0	0	0	0	0
A8J7T7	CEP1	Cysteine endopeptidase	-	3.56463e+07	1.42983e+07	3.51978e+07	1.47486e+07	1.66667	0.788811	2	0.816497
A8J7X9	CCPR1	Cytochrome c peroxidase	-	251105000	3.23087e+07	1.58402e+08	1.72504e+07	6.66667	1.81353	9	0.966092
A8J7Z6	CHLREDRAFT_176522	Predicted protein	-	12299500	802373	3.11072e+06	2.82195e+06	1	0	0.333333	0.298142
A8J807	FCL1	5-Formyltetrahydrofolate cycloligase	-	895050	823992	456633	645777	0.333333	0.298142	0.166667	0.235702
A8J825	PYR7	CTP synthase	-	2.36312e+07	7.0445e+06	23030500	7.20861e+06	0.833333	0.235702	0.833333	0.235702
A8J827	PRORS1	Organellar class II aminoacyl tRNA synthetase	-	17567150	6.77919e+06	2.67382e+07	1.77866e+07	1.16667	0.434613	1.16667	0.235702
A8J853	CHLREDRAFT_192728	Predicted protein	-	1.64878e+07	1.82889e+06	1.30832e+07	7.67744e+06	1.16667	0.235702	1.16667	0.567646
A8J8A6	NOP10	Nucleolar protein, structural component of H/ACA snoRNPs	-	3.79393e+06	2.42024e+06	910217	1.28724e+06	0.5	0.316228	0.166667	0.235702
A8J8B2	PSRP-1	Plastid-specific ribosomal protein 1	-	3.96362e+08	6.85655e+07	140745500	3.86398e+07	6.16667	1.12052	2.83333	0.674949
A8J8B3	DAE1	Diaminopimelate epimerase	-	5.24402e+07	1.12557e+07	45405500	1.06027e+07	1.66667	0.596285	1.16667	0.235702
A8J8D7	CHLREDRAFT_192775	Predicted protein (Fragment)	-	3372000	4.76873e+06	6.45327e+06	6.82751e+06	0.166667	0.235702	0.333333	0.298142
A8J8F3	CHLREDRAFT_151421	Predicted protein	-	3.71952e+06	2.4255e+06	4.92443e+06	3.93876e+06	0.5	0.316228	0.666667	0.471405
A8J8I4	CHLREDRAFT_193039	Predicted protein	-	21918000	1.00361e+07	28665000	2.55182e+06	1	0.516398	1.33333	0.298142
A8J8I8	FAP35	Flagellar associated protein	-	3.81428e+06	1.19291e+06	9.69418e+06	4.0174e+06	3.66667	0.471405	2.83333	0.674949
A8J8J8	CHLREDRAFT_120661	GTPase Der (Fragment)	-	5.33868e+06	3.40632e+06	0	0	0.5	0.316228	0	0
A8J8L3	CYB5_1	Cytochrome b5 protein	-	10264500	4.8049e+06	1741500	2.46285e+06	0.666667	0.298142	0.166667	0.235702
A8J8M3	CGL37	Shikimate kinase-related protein	-	1.03237e+06	1.45999e+06	0	0	0.166667	0.235702	0	0
A8J8M9	RPS20	Ribosomal protein S20	-	1101550000	3.64395e+07	8.53138e+08	1.19475e+08	7.5	0.483046	10.5	0.483046
A8J8P4	RPL34	Ribosomal protein L34	-	2.60212e+08	1.48071e+07	2.00673e+08	3.77788e+07	2.5	0.316228	3	1.1547
A8J8S2	CHLREDRAFT_105828	Predicted protein (Fragment)	-	2.52437e+07	1.44461e+07	21928050	1.34307e+07	1.16667	0.434613	1.16667	0.434613
A8J8U1	RPN10	26S proteasome regulatory subunit (Fragment)	-	2.72683e+07	4.03301e+06	13619500	8.83556e+06	1.16667	0.235702	0.666667	0.471405
A8J8V6	CHLREDRAFT_192935	Predicted protein	-	2.4127e+08	1.0729e+08	133234000	3.84974e+07	6.5	0.948683	5.66667	1.13529
A8J8W6	SRP36	SR protein factor	-	1.84368e+07	1.17864e+07	35794500	2.62154e+06	0.5	0.316228	1.16667	0.235702
A8J8W9	CPLD34	Ubiquinone/menaquinone biosynthesis methyltransferase-like protein	-	7378150	3.37376e+06	4.96193e+06	3.27996e+06	0.666667	0.298142	0.5	0.316228
A8J8Y1	RACK1	Receptor of activated protein kinase C 1	-	1.58517e+09	1.16149e+08	8.91877e+08	1.00084e+08	52	5.73876	49.5	6.39531
A8J8Z2	GPM1a,b	Phosphoglucomutase	-	7.61537e+08	8.26778e+07	640700000	6.57083e+07	14.1667	2.20353	19.5	2.44268
A8J906	CHLREDRAFT_192969	Predicted protein	-	5.29507e+07	1.06744e+07	8708350	1.00855e+06	2.5	0.316228	1.5	0.316228
A8J914	UGD2	UDP-glucose 6-dehydrogenase	-	3.56628e+08	9.36562e+06	2.06712e+08	3.91145e+07	9	0.365148	6.5	0.948683
A8J927	CHLREDRAFT_151346	Predicted protein (Fragment)	-	3305500	1.10207e+06	5097100	1.51877e+06	0.833333	0.235702	0.833333	0.235702
A8J933	ARG9	Acetylornithine aminotransferase	-	7.15848e+06	5.61604e+06	0	0	0.666667	0.471405	0	0
A8J940	CHLREDRAFT_192990	Predicted protein	-	578250	817769	0	0	0.166667	0.235702	0	0
A8J942	CHLREDRAFT_120516	Predicted protein (Fragment)	-	9.74352e+07	5.45395e+06	1.18477e+07	1.11766e+07	2.33333	0.471405	0.5	0.483046
A8J951	RPL21	Ribosomal protein L21	-	8.79827e+08	3.1612e+07	623065000	6.58842e+07	26.1667	0.849837	24.1667	3.17105
A8J955	CHLREDRAFT_105722	Kinesin-like calmodulin binding protein (Fragment)	-	2.68133e+06	3.79198e+06	1.69533e+06	2.39756e+06	0.166667	0.235702	0.166667	0.235702
A8J989	CHLREDRAFT_193011	Predicted protein	-	9.28527e+06	9.674e+06	1.42701e+07	7.88682e+06	1.16667	0.567646	1.16667	0.567646
A8J9A9	EIF3F	Eukaryotic translation initiation factor 3 subunit F	-	3.74327e+07	1.88879e+07	3.50967e+07	2.54775e+06	1.33333	0.699206	1.16667	0.235702
A8J9C6	CHLREDRAFT_177090	Predicted protein	-	34122500	3.23949e+06	1.31504e+07	6.70681e+06	2	0	1.33333	0.298142
A8J9D9	PRPL24	Plastid ribosomal protein L24	-	5.05978e+07	1.70346e+07	1.25603e+08	4.22002e+06	0.833333	0.235702	1	0
A8J9E6	MAP2	Methionine aminopeptidase 2	-	39906000	3.20397e+06	2.95297e+07	9.06601e+06	1	0	1	0.365148
A8J9E9	CHLREDRAFT_196597	Carotenoid isomerase (Fragment)	-	20289500	9.2688e+06	2.68222e+07	2.18429e+06	0.666667	0.298142	1	0
A8J9F3	CHLREDRAFT_139213	Predicted protein	-	26160000	7.09454e+06	2.77883e+06	2.9541e+06	2.33333	0.471405	0.5	0.483046
A8J9F6	MTT1	Mitochondrial transcription termination factor	-	84239000	1.61884e+07	52451000	4.55167e+06	1.66667	0.298142	1.66667	0.298142
A8J9H2	TIM13	Mitochondrial inner membrane translocase	-	7.95583e+06	3.73095e+06	2.11738e+06	2.16543e+06	0.666667	0.298142	0.333333	0.298142
A8J9H8	FAP103	Nucleoside diphosphate kinase	-	1.04159e+09	1.96785e+08	359605000	7.75948e+07	13	1.8619	11.6667	2.52102
A8J9K0	CPLD16	RNA methyl transferase-related protein	-	8.52217e+07	7.62846e+07	60231500	8.46499e+07	0.333333	0.298142	0.333333	0.298142
A8J9K1	CHLREDRAFT_193202	Predicted protein	-	2.24237e+06	2.00602e+06	3713500	3.3289e+06	0.333333	0.298142	0.333333	0.298142
A8J9S7	IDH3	Isocitrate dehydrogenase [NADP]	-	1031230000	8.06725e+07	624465000	4.71671e+07	28.8333	2.5144	29.5	1.81659
A8J9T5	THI1	Thiamine thiazole synthase, chloroplastic	-	236720000	2.9538e+07	1.22778e+08	1.20535e+07	8.83333	0.994429	8	1.21106
A8J9W0	RPL23	Ribosomal protein L23	-	301950000	8.33924e+07	109925500	4.9445e+07	7.5	1.25167	5.33333	0.596285
A8J9X1	ATP4	Mitochondrial F1F0 ATP synthase, delta subunit	-	45776000	1.2128e+07	3.24677e+07	7.57749e+06	1.5	0.316228	1.66667	0.298142
A8J9Y1	PETC	Cytochrome b6-f complex iron-sulfur subunit	-	2.25162e+08	8.28471e+07	214625000	1.33996e+07	2.5	0.707107	2.5	0.483046
A8JA41	LCI19	Gamma hydroxybutyrate dehydrogenase	-	13955500	1.25091e+07	4.27417e+06	6.04458e+06	0.5	0.483046	0.166667	0.235702
A8JA68	EIF2Ba	Eukaryotic initiation factor	-	1.36312e+07	1.01256e+07	2.71967e+06	3.84619e+06	0.666667	0.471405	0.166667	0.235702
A8JAG1	CHLREDRAFT_193364	Predicted protein	-	550255000	6.64673e+07	290540000	5.14159e+07	10	0.816497	7	0.894427
A8JAH1	CHLREDRAFT_151947	Reticulon-like protein	-	17812500	1.65943e+07	0	0	0.5	0.483046	0	0
A8JAK5	CHLREDRAFT_193435	Predicted protein	-	4.43982e+06	3.44262e+06	5761450	2.56094e+06	0.666667	0.471405	1.16667	0.434613
A8JAL6	PRPL15	Plastid ribosomal protein L15	-	368655000	3.61916e+07	172430000	3.00974e+07	4.5	0.316228	3.33333	0.298142
A8JAP7	CHLREDRAFT_193467	Inosine-5-monophosphate dehydrogenase	-	6.83788e+07	1.29223e+07	6.18877e+07	2.36594e+07	2.33333	0.298142	4	0.365148
A8JAR0	MSRB2	Methionine sulfoxide reductase 2	-	2.33233e+06	3.29842e+06	1.67373e+06	2.2877e+06	0.166667	0.235702	0.666667	0.471405
A8JAU8	CHLREDRAFT_177668	Predicted protein (Fragment)	-	3859000	5.45745e+06	0	0	0.166667	0.235702	0	0
A8JAV1	IDA5	Actin	-	1.28023e+09	6.91292e+07	9.46072e+08	6.94684e+07	16.6667	1.19257	17.6667	2.35702
A8JAV8	CHLREDRAFT_193503	Predicted protein	-	6619000	4.34704e+06	2.02033e+06	2.85718e+06	0.5	0.316228	0.166667	0.235702
A8JAX1	MSD2	Superoxide dismutase	-	77074000	2.00156e+07	4.04458e+07	5.69654e+06	2.33333	0.471405	1.33333	0.298142
A8JB06	TST	Sulfurtransferase	-	1.24542e+07	1.1148e+07	1.86593e+07	5.83769e+06	0.333333	0.298142	1	0.365148
A8JB47	METC	Cystathionine beta-lyase	-	1.0396e+07	8.68017e+06	5.22883e+06	4.67895e+06	0.5	0.316228	0.333333	0.298142
A8JB55	CHLREDRAFT_193634	Predicted protein	-	2.47778e+06	2.27653e+06	0	0	0.333333	0.298142	0	0
A8JBA7	GSTS1	Glutathione-S-transferase	-	0	0	1.71267e+06	2.42208e+06	0	0	0.166667	0.235702
A8JBB3	CHLREDRAFT_206019	Putative uncharacterized protein	-	6.01243e+07	4.68944e+06	2.25308e+07	1.06994e+07	2.16667	0.235702	1	0.516398
A8JBB4	GSTS2	Glutathione S-transferase	-	3.45601e+07	1.59122e+07	1.85443e+07	9.8067e+06	2	0.632456	1.66667	0.699206
A8JBC2	CHLREDRAFT_152446	Predicted protein (Fragment)	-	429300	607122	0	0	0.166667	0.235702	0	0
A8JBC6	PDH1a,b	Pyruvate dehydrogenase E1 beta subunit	-	7.64732e+07	5.74621e+06	8.55078e+07	6.11677e+06	1.33333	0.471405	1	0
A8JBD0	CHLREDRAFT_196082	OST3/OST6 family protein	-	1.17747e+06	1.66519e+06	0	0	0.166667	0.235702	0	0
A8JBF2	EFP1	Organellar elongation factor P	-	4.84888e+07	8.80579e+06	8.12148e+07	1.48964e+07	2.5	0.483046	2.16667	0.674949
A8JBG0	CHLREDRAFT_152481	Predicted protein	-	13048000	1.24939e+07	15673000	7.76144e+06	0.5	0.483046	0.833333	0.434613
A8JBJ3	UBC9	Ubiquitin conjugating enzyme	-	0	0	1.59562e+06	2.25654e+06	0	0	0.166667	0.235702
A8JBL3	CHLREDRAFT_121469	N-acetylglutamate synthase (Fragment)	-	45630500	2.07751e+07	4.46883e+06	6.31988e+06	1	0.632456	0.166667	0.235702
A8JBL6	CHLREDRAFT_132158	Predicted protein	-	1.04427e+08	2.29795e+07	1.11849e+08	2.05148e+07	3.5	0.795822	6.66667	0.788811
A8JBL7	CHLREDRAFT_40101	Predicted protein (Fragment)	-	9.49733e+06	6.10692e+06	2.01233e+07	2.0159e+06	0.5	0.316228	1.16667	0.235702
A8JBM7	CHLREDRAFT_152568	Predicted protein	-	7620950	4.21369e+06	1.05613e+07	9.68429e+06	1	0.365148	1	0.894427
A8JBN7	EIF4A3	Eukaryotic initiation factor	-	1.64463e+08	8.74419e+06	87431500	1.24237e+07	3.33333	0.298142	2.5	0.483046
A8JBN8	CHLREDRAFT_152242	Oxysterol binding protein (Fragment)	-	1.49012e+07	2.39312e+06	1.61997e+07	4.77129e+06	1.16667	0.235702	0.833333	0.235702
A8JBQ5	CHLREDRAFT_193566	Predicted protein	-	3.05558e+07	1.67591e+07	3.55748e+07	2.26293e+06	0.666667	0.298142	1	0
A8JBT7	EGY1	Membrane associated metalloprotease	-	1.19597e+07	3.41911e+06	2.46108e+07	3.7158e+06	0.833333	0.235702	1.5	0.316228
A8JBU2	ISA3	Isoamylase, starch debranching enzyme	-	2.64583e+06	1.75097e+06	0	0	0.5	0.316228	0	0
A8JBU3	EIF2Bc	Eukaryotic initiation factor	-	7.52577e+06	3.42082e+06	4.07317e+06	2.71541e+06	0.666667	0.298142	0.5	0.316228
A8JBX2	CHLREDRAFT_121292	Predicted protein (Fragment)	-	1.85503e+06	585148	182883	258636	0.833333	0.235702	0.166667	0.235702
A8JBX4	CHLREDRAFT_132065	Short-chain dehydrogenase/reductase SDR	-	670383	948065	0	0	0.166667	0.235702	0	0
A8JBY4	CHLREDRAFT_178101	Predicted protein	-	213237	191311	122250	79789.2	0.666667	0.699206	0.666667	0.471405
A8JBZ2	YCF39-1	Pyridine nucleotide binding protein	-	1.01573e+07	4.83655e+06	1.01423e+07	4.5824e+06	0.666667	0.298142	0.666667	0.298142
A8JBZ7	CHLREDRAFT_178114	Predicted protein	-	1.48408e+07	4.41456e+06	17930500	1.47644e+06	0.833333	0.235702	1.66667	0.298142
A8JC04	PGK1	Phosphoglycerate kinase	-	4.81058e+09	2.29902e+08	3665050000	1.73046e+08	115	13.6821	126.833	13.3037
A8JC14	CHLREDRAFT_193770	Predicted protein	-	5.87242e+07	1.18073e+07	17452500	1.10715e+07	1.16667	0.235702	0.833333	0.567646
A8JC18	CHLREDRAFT_178140	Predicted protein	-	2.08067e+06	2.94251e+06	9956100	964148	0.166667	0.235702	1	0
A8JC21	UROD1	Uroporphyrinogen decarboxylase	-	140000000	1.00597e+07	64673500	2.40965e+07	4.16667	0.235702	2.5	0.483046
A8JC30	SAR1	Sar-type small GTPase	-	2.80277e+07	1.43523e+07	9.50517e+06	8.53687e+06	1	0.516398	0.333333	0.298142
A8JC42	ATPvG	Transmembrane ATPase	-	1.26138e+08	2.49811e+07	96961000	1.47714e+07	3	0.730297	2.83333	0.674949
A8JC46	CHLREDRAFT_106754	Predicted protein (Fragment)	-	0	0	2.12397e+06	2.2663e+06	0	0	0.333333	0.298142
A8JC47	CPLD48	Predicted protein	-	5131000	4.75599e+06	0	0	0.333333	0.298142	0	0
A8JC51	QCR9	Ubiquinol:cytochrome c oxidoreductase 7 kDa subunit	-	2.55002e+07	1.4583e+06	3701100	2.72648e+06	1.16667	0.235702	0.5	0.316228
A8JC54	CHLREDRAFT_152654	Predicted protein (Fragment)	-	23170	32767.3	67286.7	60290.2	0.166667	0.235702	0.333333	0.298142
A8JCA4	CHLREDRAFT_195581	RabGAP/TBC protein	-	0	0	1.06313e+06	1.5035e+06	0	0	0.166667	0.235702
A8JCA8	EFG5	Elongation factor EF-Tu-like protein	-	21252500	7.31244e+06	8.97333e+06	4.15842e+06	1.16667	0.434613	0.666667	0.298142
A8JCC0	AGG2	Membrane protein	-	7.13067e+07	3.92835e+06	63553000	5.3815e+06	1.5	0.316228	1.66667	0.298142
A8JCC6	RPP1	Acidic ribosomal protein P1	-	1.46123e+06	1.32672e+06	0	0	0.5	0.483046	0	0
A8JCE1	CHLREDRAFT_121619	Predicted protein (Fragment)	-	5.87097e+08	7.42079e+07	279790000	4.16423e+07	13	1.59164	17.1667	3.10734
A8JCE9	ASA3	Mitochondrial F1F0 ATP synthase associated 36.3 kDa protein	-	3.91848e+08	9.0235e+07	2.86772e+08	9.09176e+07	7.83333	1.64992	7.33333	2.95898
A8JCF6	PDC1	Mitochondrial pyruvate dehydrogenase complex, E1 component, alpha subunit	-	3.52582e+07	6.62824e+06	5.67773e+07	1.19234e+07	2.16667	0.567646	2.66667	0.596285
A8JCG7	CHLREDRAFT_193815	Predicted protein	-	0	0	124745	176416	0	0	0.166667	0.235702
A8JCH8	AMD1	Alpha-1,2-mannosidase	-	3255700	1.51533e+06	6.52877e+06	789886	0.666667	0.298142	1	0
A8JCJ9	CHLREDRAFT_139628	Predicted protein	-	8.96083e+06	8.44501e+06	3.78208e+06	3.92507e+06	0.333333	0.298142	0.5	0.483046
A8JCK3	GBA1	GTP binding protein TypA	-	1.18993e+06	1.68282e+06	0	0	0.166667	0.235702	0	0
A8JCM2	CHLREDRAFT_178280	Histone methyltransferase	-	3001500	1.93375e+06	6.92443e+06	670607	0.5	0.316228	1.16667	0.235702
A8JCP1	CHLREDRAFT_194002	Predicted protein	-	1.30898e+07	1.18676e+07	5.68167e+06	8.03509e+06	0.333333	0.298142	0.166667	0.235702
A8JCP8	CHLREDRAFT_178567	Predicted protein	-	9.02927e+06	593079	4.76033e+06	1.42427e+06	1	0	0.833333	0.235702
A8JCP9	CHLREDRAFT_194008	Predicted protein	-	9.23928e+07	4.17297e+07	6.50968e+07	2.60096e+07	0.833333	0.235702	1.83333	0.567646
A8JCQ8	ACS2	Acetyl CoA synthetase	-	184130000	2.61006e+07	1.06007e+08	1.8633e+07	16.3333	2.52102	13.6667	2.69979
A8JCR1	PP2A1	Serine/threonine-protein phosphatase 2A 55 kDa regulatory subunit B	-	0	0	0	0	0	0	0	0
A8JCR6	ALSS1	Acetolactate synthase, small subunit (Fragment)	-	3.38378e+08	3.51877e+07	1.82853e+08	2.6981e+07	7.83333	0.434613	6.5	0.795822
A8JCT1	HBV1	Histone H2B	-	0	0	833750	1.1791e+06	0	0	0.166667	0.235702
A8JCV8	ACS1	Acetyl CoA synthetase	-	393445000	3.80329e+07	3.29228e+08	8.96899e+07	4.5	0.316228	4.16667	0.567646
A8JCW1	TEF29	Predicted protein	-	1.18557e+07	4.4044e+06	1.11565e+07	3.3513e+06	1	0.365148	1.16667	0.235702
A8JCW5	CHLREDRAFT_82208	Predicted protein	-	44049000	9.23739e+06	2.45962e+07	3.90727e+06	3.16667	0.674949	1.16667	0.235702
A8JCW7	CHLREDRAFT_185463	Predicted protein	-	4.77903e+07	9.5425e+06	1.14592e+07	9.13014e+06	1.5	0.707107	0.666667	0.471405
A8JD31	CHLREDRAFT_153074	Predicted protein	-	0	0	0	0	0	0	0	0
A8JD33	CHLREDRAFT_153076	Predicted protein	-	6.86277e+07	1.1478e+07	59559500	2.21843e+07	1.66667	0.298142	1.16667	0.235702
A8JD45	CHLREDRAFT_178671	Predicted protein	-	8.37023e+07	1.66044e+07	56053500	1.40629e+07	2.5	0.316228	2.16667	0.434613
A8JD56	TIG1	Chloroplast trigger factor	-	6.48422e+07	2.2282e+07	5.49312e+07	1.82658e+07	2.83333	0.674949	2.83333	0.674949
A8JD99	SEC13	COP-II coat subunit	-	1.76967e+06	2.50269e+06	5.07272e+06	3.34046e+06	0.166667	0.235702	0.5	0.316228
A8JDA2	CHLREDRAFT_139747	Predicted protein	-	1.0475e+08	1.22306e+07	5.55342e+07	4.26898e+06	2	0.516398	1.16667	0.235702
A8JDA7	BCC1	Acetyl-coa biotin carboxyl carrier	-	3.47248e+08	2.21753e+07	135741500	2.4143e+07	6.5	0.316228	6.83333	0.994429
A8JDC0	HTB1	Histone H2B	-	3443800	679060	34823850	1.43475e+07	1.66667	0.298142	3.5	0.60553
A8JDE6	OMT2	Chloroplast oxoglutarate-malate translocator	-	41454500	2.23998e+07	2.58038e+07	6.04795e+06	2.5	1.08012	3	1.09545
A8JDG4	MDAR1	Monodehydroascorbate reductase	-	4.41877e+07	5.4327e+06	4.25052e+07	6.90073e+06	1.5	0.316228	1.83333	0.434613
A8JDJ8	CHLREDRAFT_153164	Predicted protein	-	7.97758e+07	4.52995e+07	38368000	2.07846e+07	1.33333	0.298142	1.33333	0.298142
A8JDK2	CHLREDRAFT_132437	Predicted protein	-	6.42637e+07	1.13313e+07	5.84208e+07	7.82999e+06	2.83333	0.767391	3	0.516398
A8JDL5	CYN20-3	Peptidyl-prolyl cis-trans isomerase	-	230660000	4.73628e+07	181805000	1.18977e+07	11.1667	0.849837	6.83333	1.609
A8JDL8	CHLREDRAFT_139865	Predicted protein	-	3.23377e+08	6.36279e+07	168035000	3.83337e+07	6.33333	0.699206	3.66667	1.07497
A8JDM1	CHLREDRAFT_153191	Predicted protein	-	1.48957e+07	7.2108e+06	8.14333e+06	6.13772e+06	1.33333	0.596285	0.666667	0.471405
A8JDM6	HIS6	Phosphoribosylformimino-5-aminoimidazole carboxamide ribonucleotide isomerase	-	2.60332e+06	2.33895e+06	0	0	0.333333	0.298142	0	0
A8JDN2	ADK3	Adenylate kinase 3	-	8.79088e+07	3.28684e+07	9.32567e+07	1.00776e+07	1.66667	0.471405	2.16667	0.235702
A8JDN4	PRPS20	Plastid ribosomal protein S20	-	2.69612e+08	4.58022e+07	96898500	2.66378e+07	5.16667	0.235702	2.83333	0.567646
A8JDN8	PRPS16	Plastid ribosomal protein S16	-	2.00178e+08	1.88779e+07	1.60722e+08	3.60214e+07	2.83333	0.674949	2.16667	0.849837
A8JDP0	CHLREDRAFT_195666	EMP/nonaspanin domain family protein	-	0	0	12746500	1.3802e+07	0	0	0.333333	0.298142
A8JDP4	RPL9	Ribosomal protein L9	-	1.14045e+09	1.7188e+08	515815000	6.00106e+07	12.8333	2.95334	18	4.50185
A8JDP6	PRPS13	Plastid ribosomal protein S13	-	1.91579e+08	5.77836e+07	168115000	1.03987e+07	3.33333	0.471405	3	0
A8JDQ7	CHLREDRAFT_153242	Predicted protein	-	4.91605e+07	2.1455e+07	508150	718633	1	0.365148	0.166667	0.235702
A8JDV2	CHLREDRAFT_122124	Predicted protein (Fragment)	-	5.97772e+07	1.16926e+07	2.08007e+07	7.6977e+06	5.66667	1.39841	4.5	0.948683
A8JDV9	ATP3	F1F0 ATP synthase gamma subunit	-	2.28672e+08	2.73531e+07	1.0574e+08	1.40163e+07	9	0.730297	7	2.44949
A8JDW2	CPLD31	Predicted protein	-	8.57757e+07	8.47995e+06	3.77957e+07	1.12346e+07	2.33333	0.298142	2.83333	0.434613
A8JDY3	AP4B4	Beta-4-adaptin	-	391668	57512.6	231450	39056.9	1.83333	0.235702	2	0.516398
A8JE04	CCT4	T-complex protein 1 subunit delta (Fragment)	-	2.44202e+07	1.01818e+07	3.72448e+07	5.15026e+06	1	0.365148	1.83333	0.235702
A8JE05	CHLREDRAFT_153473	Predicted protein	-	4.86242e+06	3.10097e+06	1.47078e+06	2.08e+06	0.5	0.316228	0.166667	0.235702
A8JE06	CHLREDRAFT_122298	Predicted protein (Fragment)	-	28107500	1.45621e+06	2.59293e+07	4.56178e+06	1	0	1.5	0.483046
A8JE07	RPS15a	Ribosomal protein S15a	-	3.88986e+08	1.39227e+08	2.79197e+08	3.96412e+07	11	3.6697	14.8333	3.41402
A8JE34	CHLREDRAFT_179100	Predicted protein	-	6.42008e+07	1.37355e+07	58662000	2.32834e+07	1.5	0.316228	2	0.730297
A8JE35	PRPL3	Plastid ribosomal protein L3	-	4.84592e+08	4.03512e+07	325390000	2.64954e+07	13.3333	0.942809	12.1667	1.23378
A8JE40	SUFB	Iron-sulfur cluster assembly protein	-	1.46927e+07	7.9399e+06	0	0	0.666667	0.298142	0	0
A8JE81	CHLREDRAFT_194202	Predicted protein	-	117260	165831	168300	238012	0.166667	0.235702	0.166667	0.235702
A8JE83	CHLREDRAFT_36756	Translocon-associated protein alpha subunit	-	0	0	0	0	0	0	0	0
A8JE91	CPN60B1	Chaperonin 60B1	-	1.56643e+08	6.92401e+06	9.16573e+07	1.11584e+07	4.5	0.60553	4.5	0.60553
A8JE93	CHLREDRAFT_153347	Predicted protein (Fragment)	-	6.75917e+07	6.05105e+07	9.21417e+07	5.85928e+07	0.333333	0.298142	0.833333	0.567646
A8JE98	HNR1	Heterogeneous nuclear ribonucleoprotein	-	1.97393e+08	1.76894e+07	1.036e+08	1.2672e+07	3.83333	0.567646	3	1.0328
A8JEF7	KAS1	3-ketoacyl-CoA-synthase	-	530070000	3.54346e+07	2.88863e+08	7.51827e+07	8.66667	1.13529	5	0.365148
A8JEG6	CHLREDRAFT_194241	Predicted protein	-	7.06592e+07	1.74523e+07	1.73453e+07	1.26301e+07	2.16667	0.434613	0.666667	0.298142
A8JEI4	FKB16-8	Peptidyl-prolyl cis-trans isomerase	-	0	0	2.12963e+06	1.90613e+06	0	0	0.333333	0.298142
A8JEM6	LCI33	Low-CO2-inducible protein	-	0	0	9.10817e+06	8.21337e+06	0	0	0.333333	0.298142
A8JEP1	PRPL35	50S ribosomal protein L35	-	4.07207e+07	5.62986e+06	8.22333e+06	5.40741e+06	1.83333	0.434613	0.833333	0.567646
A8JEP9	COPB1	Coatomer subunit beta	-	7.32207e+07	8.81728e+06	6.54388e+07	1.29707e+07	2.83333	0.235702	2.83333	0.567646
A8JES5	CHLREDRAFT_153630	Predicted protein	-	2.66177e+07	8.80783e+06	1.81828e+07	8.44447e+06	0.833333	0.235702	0.666667	0.298142
A8JET7	COPZ1	Zeta-cop, subunit of COP-I complex	-	9038000	8.40328e+06	5.84583e+06	5.25387e+06	0.333333	0.298142	0.333333	0.298142
A8JEU0	TATB	TatB-like sec-independent protein translocon subunit	-	0	0	735067	1.03954e+06	0	0	0.166667	0.235702
A8JEU4	HSP70A	Heat shock protein 70A	-	1.67367e+09	1.02768e+08	999360000	1.26977e+08	26.6667	0.596285	28.1667	3.27448
A8JEV6	CHLREDRAFT_194382	Nuclear pre-mRNA splicing factor, component of splicing factor 3b	-	8.94317e+06	4.27422e+06	6.12293e+06	2.74948e+06	0.666667	0.298142	0.666667	0.298142
A8JEY5	CHLREDRAFT_82693	Predicted protein (Fragment)	-	6.24017e+06	2.8944e+06	6.51863e+06	3.01757e+06	0.666667	0.298142	0.666667	0.298142
A8JF05	RPL28	Ribosomal protein L28	-	3.42558e+08	4.21879e+07	4.01403e+08	2.67794e+07	3.5	0.60553	4.5	0.483046
A8JF15	ATPD	Chloroplast ATP synthase delta chain	-	124404500	1.20251e+07	7.27022e+07	2.0108e+07	4	0.365148	4	0.365148
A8JF18	UBQ1a,b	Ubiquitin, minor isoform	-	4.72942e+08	3.93733e+07	5.46863e+08	2.42067e+07	5.83333	0.674949	10.1667	1.609
A8JF35	GTS1	Gln-glu non-discriminatory tRNA synthetase	-	7.55743e+07	9.04219e+06	34889500	8.3881e+06	4.5	0.875595	2.83333	0.567646
A8JF47	MITC1	Mitochondrial carrier protein	-	226910000	4.7728e+07	2.16237e+08	9.24347e+06	6.66667	0.788811	6.83333	0.767391
A8JF49	FAP15	Flagellar associated protein (Fragment)	-	2.83073e+07	6.70049e+06	5.09018e+07	4.10344e+06	1.83333	0.434613	2.5	0.316228
A8JF66	RPS30	Ribosomal protein S30	-	5.56893e+06	3.11446e+06	5.04602e+06	1.56128e+06	4.66667	2.72438	6.5	2.93825
A8JF87	APE1	Predicted protein	-	11044650	8.34464e+06	1.64143e+07	5.16875e+06	0.666667	0.471405	1	0.365148
A8JF96	SHY1	Cytochrome c oxidase assembly protein	-	650750	413876	175567	248289	0.833333	0.567646	0.166667	0.235702
A8JFA2	CHLREDRAFT_122551	Predicted protein (Fragment)	-	6744000	6.04267e+06	0	0	0.333333	0.298142	0	0
A8JFA9	CHLREDRAFT_194471	Predicted protein (Fragment)	-	478352	215572	425398	195295	0.666667	0.298142	0.666667	0.298142
A8JFB1	PBGD1	Porphobilinogen deaminase	-	424205000	3.7196e+07	223223000	5.18786e+07	7.33333	0.471405	5.16667	0.434613
A8JFD6	CHLREDRAFT_185737	Predicted protein	-	1.01822e+07	9.12137e+06	0	0	0.333333	0.298142	0	0
A8JFE5	CHLREDRAFT_59969	Predicted protein	-	1.00823e+06	1.42586e+06	1153900	1.63186e+06	0.166667	0.235702	0.166667	0.235702
A8JFI7	CHLREDRAFT_122688	Predicted protein (Fragment)	-	1804600000	5.91845e+07	1.55103e+09	9.89955e+07	23.3333	1.39841	24.3333	1.49071
A8JFJ1	CHLG	Chlorophyll synthetase	-	6.65252e+07	1.68604e+07	3.67736e+07	2.20216e+07	1.33333	0.471405	1.16667	0.434613
A8JFJ2	AGT1	Alanine-glyoxylate transaminase	-	645375000	4.69906e+07	3.60057e+08	4.51416e+07	11	1.09545	7.83333	0.994429
A8JFJ4	CHLREDRAFT_122660	Predicted protein (Fragment)	-	3.74817e+06	5.30071e+06	8.17483e+06	5.24151e+06	0.166667	0.235702	0.5	0.316228
A8JFK4	SHMT2	Serine hydroxymethyltransferase	-	5.35897e+08	4.3798e+07	409665000	3.33871e+07	8.5	0.60553	11.1667	1.38644
A8JFK6	CAG2	Gamma carbonic anhydrase	-	76931000	1.6884e+07	3.06028e+07	1.23379e+07	1.66667	0.298142	1.16667	0.434613
A8JFM9	CHLREDRAFT_153921	Snf1-like ser/thr protein kinase	-	1.68967e+06	2.38955e+06	0	0	0.166667	0.235702	0	0
A8JFN4	CYN23a,b	Cyclophilin-like protein	-	33179500	1.19465e+07	3.66933e+07	1.1493e+06	1.5	0.316228	2	0
A8JFN8	CHLREDRAFT_195358	Predicted protein	-	7211000	4.62279e+06	9768450	3.05508e+06	0.833333	0.567646	1	0.365148
A8JFQ7	PSBW	Photosystem II reaction center W protein	-	68683000	7.62321e+06	7.98153e+07	1.93493e+07	6.5	0.316228	6.66667	0.471405
A8JFR4	OTA1	Ornithine transaminase	-	2.41973e+07	7.55869e+06	26908000	4.36895e+06	2	0.632456	2.83333	0.567646
A8JFT3	GAP2	Glyceraldehyde 3-phosphate dehydrogenase	-	7543500	6.75035e+06	21226500	6.68954e+06	0.333333	0.298142	1	0.365148
A8JFW4	DXS1	1-deoxy-D-xylulose 5-phosphate synthase (Fragment)	-	8.96213e+07	2.67136e+07	2.96592e+07	1.12525e+07	3.5	0.948683	1.33333	0.596285
A8JFW5	POC7	Centriole proteome protein	-	1.2099e+07	6.92346e+06	4589350	3.23967e+06	1	0.632456	0.666667	0.471405
A8JFX7	FAP23	Flagellar associated protein, cobalamin adenosyltransferase-like protein	-	225571	42169.8	93738.3	83939.8	1	0	0.333333	0.298142
A8JFZ0	SGA1a,b	Serine glyoxylate aminotransferase	-	89709500	2.03427e+07	5.24368e+07	1.34292e+07	2.83333	0.235702	3.33333	0.596285
A8JFZ2	CHLREDRAFT_194611	Predicted protein	-	37788000	1.71917e+07	6.00717e+06	4.92341e+06	1.66667	0.788811	0.833333	0.434613
A8JFZ4	CHLREDRAFT_194613	Predicted protein	-	2.82713e+07	1.28506e+07	2.08968e+07	7.36724e+06	0.666667	0.298142	0.833333	0.235702
A8JFZ7	CHLREDRAFT_132881	Predicted protein	-	266920000	1.45503e+07	208435000	9.2825e+06	4.5	0.483046	3.83333	0.567646
A8JG03	LEU1L	Isopropylmalate dehydratase, large subunit	-	289470000	1.81686e+07	152900000	2.13819e+07	8.5	0.316228	5.5	1.14018
A8JG04	CPLD42	Membrane protein	-	15747000	1.95385e+06	3.61857e+06	2.33307e+06	1.16667	0.235702	0.5	0.316228
A8JG06	CHLREDRAFT_194623	Programmed cell death protein 6-interacting protein	-	0	0	376267	532121	0	0	0.166667	0.235702
A8JG07	CHLREDRAFT_140252	Asparagine synthetase	-	2.23972e+08	4.29912e+07	1.01817e+08	1.12408e+07	6.83333	1.64992	8.16667	1.05935
A8JG49	CHLREDRAFT_194712	Predicted protein	-	0	0	1.94532e+06	1.86457e+06	0	0	0.333333	0.298142
A8JG55	CHLREDRAFT_122918	Predicted protein (Fragment)	-	1.90198e+07	4.3951e+06	5.27962e+06	2.42565e+06	1.16667	0.235702	0.666667	0.298142
A8JG56	CHLREDRAFT_165193	L-ascorbate peroxidase	-	1.1725e+08	2.82166e+07	4.76547e+07	1.86344e+07	3.83333	0.567646	4.33333	0.471405
A8JG58	CHLREDRAFT_82920	Predicted protein	-	701005000	7.09475e+07	3.28033e+08	4.31153e+07	16	2.73252	12.5	2.05751
A8JG70	CHLREDRAFT_122924	Predicted protein (Fragment)	-	6.91368e+07	7.87177e+06	13993500	9.6953e+06	2	0	0.666667	0.471405
A8JG73	FAP162	Flagellar associated protein	-	2.71168e+08	3.1875e+07	1.67807e+08	3.3232e+07	3.16667	0.235702	2.5	0.483046
A8JGB0	CHLREDRAFT_132949	Arsenite translocating ATPase-like protein (Fragment)	-	6819750	3.81491e+06	987817	1.39698e+06	0.833333	0.434613	0.166667	0.235702
A8JGB1	RBD3	Rubredoxin-like protein	-	4.08383e+07	1.85586e+07	5905500	8.35164e+06	0.666667	0.298142	0.166667	0.235702
A8JGB3	CHLREDRAFT_122886	Predicted protein	-	0	0	1.41108e+06	1.99557e+06	0	0	0.166667	0.235702
A8JGC8	CHLREDRAFT_122887	Predicted protein (Fragment)	-	0	0	6109500	5.46645e+06	0	0	0.333333	0.298142
A8JGD1	GDH2	Glutamate dehydrogenase	-	4.48923e+07	5.69217e+06	79925500	7.39369e+06	2.16667	0.434613	3.5	0.60553
A8JGF8	RPS9	Ribosomal protein S9, component of cytosolic 80S ribosome and 40S small subunit	-	1.31007e+09	1.12332e+08	5.10027e+08	1.37737e+08	25.1667	3.37474	24	2.22111
A8JGI8	CHLREDRAFT_194644	Predicted protein	-	45400000	7.42698e+06	20541500	6.94755e+06	1.66667	0.298142	1.16667	0.235702
A8JGJ6	CHLM	Mg protoporphyrin IX S-adenosyl methionine O-methyl transferase	-	4.42768e+07	9.45423e+06	1.90732e+07	9.18269e+06	1.5	0.483046	1	0.516398
A8JGK1	RPS17	Ribosomal protein S17	-	8.81903e+08	4.6065e+07	3.78382e+08	6.95615e+07	7.16667	0.849837	5.66667	0.699206
A8JGK5	EIF3E	Eukaryotic translation initiation factor 3 subunit E	-	7.04862e+07	1.00834e+07	2.02112e+07	9.77282e+06	1.83333	0.235702	0.833333	0.434613
A8JGL0	CHLREDRAFT_194669	Predicted protein	-	4156800	3.83036e+06	0	0	0.333333	0.298142	0	0
A8JGP7	SelH	Selenoprotein H	-	1.11052e+07	5.57529e+06	1.57772e+06	2.23123e+06	0.666667	0.298142	0.166667	0.235702
A8JGR1	NIP1	NaCl-inducible protein	-	8.4944e+07	2.50497e+07	7.98862e+07	4.28141e+06	3.33333	0.942809	1.66667	0.298142
A8JGS2	PRPS17	Plastid ribosomal protein S17	-	278550000	2.6753e+07	2.13618e+08	1.16025e+07	4.33333	0.869227	5	1.0328
A8JGS3	MYG1	MYG1/GAMM1-like protein	-	2.47083e+07	1.56487e+07	0	0	0.5	0.316228	0	0
A8JGS4	CHLREDRAFT_133008	Acyl-coa-binding protein	-	2.61052e+06	2.33735e+06	4412800	2.10594e+06	0.333333	0.298142	0.666667	0.298142
A8JGS8	COPB2	Beta-cop	-	1.73727e+07	5.10978e+06	14151500	1.04093e+07	0.833333	0.235702	0.833333	0.567646
A8JGT1	RHE	RNA helicase	-	7548000	3.38833e+06	2360750	2.11207e+06	0.666667	0.298142	0.333333	0.298142
A8JGU7	HXK1	Hexokinase	-	1.60243e+07	1.14873e+07	21091000	1.93402e+06	0.5	0.316228	1	0
A8JGV6	FTT1	14-3-3 protein	-	6.59717e+08	1.80691e+08	2.57427e+08	4.75111e+07	6.83333	1.609	5.16667	0.849837
A8JGW5	FAP67	Nucleoside diphosphate kinase	-	1.56878e+07	1.11951e+06	1.21034e+07	1.08565e+06	1	0	1	0
A8JGW7	CHLREDRAFT_154464	Predicted protein (Fragment)	-	3.09493e+06	2.78111e+06	6.61302e+06	7.90952e+06	0.333333	0.298142	0.5	0.483046
A8JGX0	SPD1	Spermidine synthase	-	2.77982e+07	1.53163e+06	1.78938e+07	1.92462e+06	1	0	1	0
A8JGX5	PRMT2	Protein arginine N-methyltransferase	-	5.31322e+07	3.53706e+06	4.20273e+07	4.80265e+06	1.16667	0.235702	1.16667	0.235702
A8JGY3	ADK4	Adenylate kinase 4 (Fragment)	-	126413000	2.6981e+07	3.10543e+07	9.15722e+06	2.66667	0.298142	1	0.365148
A8JGY8	CHLREDRAFT_194978	Sarcaleumin-like protein	-	5.60332e+06	3.339e+06	4.72372e+06	515953	1.16667	0.567646	1	0
A8JH01	CHLREDRAFT_123233	Predicted protein	-	1.34522e+07	6.82113e+06	13723500	4.31918e+06	0.666667	0.298142	0.833333	0.235702
A8JH10	CHLREDRAFT_96369	Predicted protein	-	3.79908e+06	1.72607e+06	871750	1.23284e+06	1.16667	0.567646	0.5	0.707107
A8JH12	CHLREDRAFT_180172	Nucleoside diphosphate kinase	-	3.7323e+07	2.90174e+07	87315500	3.00818e+07	1.83333	0.434613	2.5	0.483046
A8JH37	METE	Cobalamin-independent methionine synthase	-	3.53387e+09	4.4865e+08	1972750000	2.35225e+08	79.3333	13.2899	73.6667	6.06264
A8JH39	SEC23A	COP-II coat subunit	-	2.52883e+06	3.57631e+06	7152500	6.42249e+06	0.166667	0.235702	0.333333	0.298142
A8JH47	CGLD13	Nucleoside diphosphate sugar epimerase	-	552300	781070	0	0	0.166667	0.235702	0	0
A8JH48	SHKG1	3-phosphoshikimate 1-carboxyvinyltransferase	-	2.37517e+07	1.40614e+07	8.52223e+06	865887	1.33333	0.699206	1.16667	0.235702
A8JH52	STA11	4-alpha-glucanotransferase	-	2.39583e+07	1.14196e+07	2.76817e+06	3.91478e+06	1.16667	0.434613	0.166667	0.235702
A8JH58	CHLREDRAFT_123147	Predicted protein	-	6.58293e+07	1.86068e+07	6.65842e+07	1.56741e+07	1.83333	0.434613	2.83333	0.434613
A8JH60	TEF8	Predicted protein	-	6.10513e+08	5.26959e+07	3.53723e+08	8.10134e+07	12	1.89737	8	1.59164
A8JH65	CHLREDRAFT_194856	5,10-methylenetetrahydrofolate dehydrogenase	-	7.53843e+07	2.54798e+07	2.26472e+07	2.033e+07	1	0.365148	0.333333	0.298142
A8JH66	SRP72	Subunit of the signal recognition particle	-	1.30487e+06	1.84536e+06	2580000	2.30783e+06	0.166667	0.235702	0.333333	0.298142
A8JH68	PCY1	Plastocyanin, chloroplast	-	1.70318e+09	2.09074e+08	902455000	1.56196e+08	16.6667	2.41293	22.8333	1.43372
A8JH72	AGT2	Alanine-glyoxylate transaminase	-	276362	125999	97281.7	94175.1	0.666667	0.298142	0.333333	0.298142
A8JH75	SPLH2	DEAH-box nuclear pre-mRNA splicing factor (Fragment)	-	6.68367e+06	9.45213e+06	1.36787e+07	8.76463e+06	0.166667	0.235702	0.5	0.316228
A8JH77	TIM22B	Mitochondrial inner membrane translocase	-	14280000	1.83053e+06	4042750	3.05943e+06	1	0	0.5	0.316228
A8JH81	CHLREDRAFT_180086	Predicted protein	-	2.41433e+06	3.41438e+06	210733	298022	0.166667	0.235702	0.166667	0.235702
A8JH97	CHLREDRAFT_154370	Predicted protein	-	29128000	2.17727e+06	19432500	2.66808e+06	2.83333	0.434613	1.66667	0.471405
A8JH98	PGH1	Enolase	-	1310250000	5.48773e+07	7.04463e+08	8.0011e+07	30.8333	2.14217	36.6667	4.585
A8JHA6	CHLREDRAFT_108398	Predicted protein	-	3123000	4.41659e+06	732733	1.03624e+06	0.333333	0.471405	0.166667	0.235702
A8JHA9	GRX1	Glutaredoxin, CPYC type	-	12602000	6.17964e+06	24457500	3.16805e+06	0.666667	0.298142	1	0
A8JHB2	SUFD	Iron-sulfur cluster assembly protein	-	1.47308e+07	9.52855e+06	4.60862e+07	4.12661e+07	0.5	0.316228	1.16667	0.235702
A8JHB4	GSF1	Ferredoxin-dependent glutamate synthase	-	3.69338e+08	4.04454e+07	1.72937e+08	3.09247e+07	11.3333	1.4453	7.5	1.01653
A8JHB7	CHLREDRAFT_140509	Predicted protein	-	2.51587e+08	2.64789e+07	193260000	3.17167e+07	6.33333	0.699206	6.16667	0.924962
A8JHC3	RPS11	Ribosomal protein S11	-	107072000	4.10495e+07	2.35628e+07	8.7395e+06	2.83333	0.567646	1.16667	0.567646
A8JHC9	CIS1	Citrate synthase	-	179505000	1.30328e+07	1.51161e+08	2.82512e+07	4.16667	0.434613	4	0.730297
A8JHI5	RABE1	Small rab-related GTPase	-	0	0	203083	287203	0	0	0.166667	0.235702
A8JHJ5	CHLREDRAFT_195065	Predicted protein	-	2.31252e+08	1.98796e+07	1.44091e+08	4.09959e+07	4.83333	0.434613	3.66667	0.699206
A8JHJ9	CHLREDRAFT_180403	Predicted protein	-	1.27577e+07	4.07038e+06	14779000	4.23211e+06	0.833333	0.235702	0.833333	0.235702
A8JHL1	RPT6	26S proteasome regulatory subunit	-	53739500	2.9522e+06	2.98526e+07	1.20816e+07	1.5	0.316228	1	0.365148
A8JHL7	CHLREDRAFT_123419	Predicted protein (Fragment)	-	1874500	2.65094e+06	0	0	0.166667	0.235702	0	0
A8JHM2	EIF3C	Eukaryotic initiation factor (Fragment)	-	9.81267e+07	2.36162e+07	1.01304e+08	2.72265e+07	4.66667	0.942809	6	1.1547
A8JHN9	PSAG	Photosystem I reaction center subunit V (Fragment)	-	1.42107e+09	3.56537e+07	1.07985e+09	1.51179e+08	8.33333	0.596285	9.16667	0.434613
A8JHP2	CHLREDRAFT_123463	Predicted protein (Fragment)	-	3.64652e+06	3.36338e+06	1151850	1.62896e+06	0.333333	0.298142	0.166667	0.235702
A8JHQ3	CHLREDRAFT_108674	Predicted protein (Fragment)	-	27069500	2.93605e+06	1.61427e+07	1.56785e+06	1.16667	0.235702	1	0
A8JHQ7	RABD1	Small rab-related GTPase	-	6.89248e+07	1.34995e+07	3.56748e+07	1.70173e+07	2.83333	0.434613	1.16667	0.567646
A8JHU2	RPL36	60S ribosomal protein L36	-	4.62347e+08	3.33631e+07	3.65723e+08	3.26793e+07	4	0.632456	3.66667	0.471405
A8JHU6	GGPS	Geranylgeranyl diphosphate synthase	-	16033000	5.15135e+06	7.69117e+06	7.46569e+06	0.833333	0.235702	0.666667	0.596285
A8JHW7	EIF3K	Eukaryotic translation initiation factor 3 subunit K	-	1.50152e+07	1.02728e+07	1.43502e+07	1.0903e+06	0.666667	0.471405	1	0
A8JHY4	CAG1	Gamma carbonic anhydrase	-	2.48667e+07	1.46857e+07	4.29317e+06	3.86082e+06	1	0.516398	0.333333	0.298142
A8JI60	NDA2	Type-II calcium-dependent NADH dehydrogenase	-	2.58257e+08	9.54027e+07	109056500	1.09501e+07	4.16667	0.434613	3.33333	0.298142
A8JI83	GLB1	Nitrogen regulatory protein PII	-	3.26368e+07	1.26525e+07	7759900	1.96124e+06	3.33333	0.869227	2.83333	0.849837
A8JI94	RPL22	Ribosomal protein L22	-	324175000	3.52282e+07	194840000	2.05163e+07	6.66667	1.01105	5.5	1.35401
A8JIB5	CHLREDRAFT_195172	Predicted protein	-	0	0	9.47417e+06	1.33985e+07	0	0	0.333333	0.471405
A8JIB7	CPN60A	Chaperonin 60A	-	1.04612e+09	3.44924e+07	720970000	7.70927e+07	23.6667	1.73845	22.5	2.21359
A8JIB8	CHLREDRAFT_22211	RNA binding protein	-	6.15753e+06	4.0283e+06	52986.7	47761.8	0.833333	0.674949	0.333333	0.298142
A8JIB9	SRP43	Chloroplast SRP43/CAO subunit of signal recognition particle	-	0	0	2.31557e+06	2.10049e+06	0	0	0.333333	0.298142
A8JIC4	CHLREDRAFT_154885	Predicted protein (Fragment)	-	8490000	3.80929e+06	5523200	3.57927e+06	0.666667	0.298142	0.5	0.316228
A8JID6	AAA1	Plastidic ADP/ATP translocase	-	5.28572e+08	1.09072e+08	2.32759e+08	5.84934e+07	23.6667	3.4189	28.1667	3.12872
A8JIE0	CPN20	Chaperonin 20	-	203020000	1.88148e+07	7.09268e+07	1.23091e+07	4.5	0.483046	3.66667	0.298142
A8JIE3	CHLREDRAFT_180694	Predicted protein	-	1.33527e+06	1.88835e+06	0	0	0.166667	0.235702	0	0
A8JIE5	RPS29	Ribosomal protein S29	-	1.74512e+08	6.68532e+07	180340000	1.35332e+07	3.16667	1.05935	3.5	0.60553
A8JIJ0	RCA2	RuBisCO activase-like protein	-	2.01033e+06	2.84304e+06	0	0	0.166667	0.235702	0	0
A8JIJ1	UAP56	Subunit of exon junction complex	-	278997000	5.58018e+07	2.19108e+08	2.02234e+07	4.83333	0.674949	5.66667	0.869227
A8JIN6	HTB23	Histone H2B	-	191980000	3.25681e+07	3.30373e+07	1.2357e+07	3.83333	0.434613	2.5	1.01653
A8JIR0	CMPL1	Carbamoyl phosphate synthase, large subunit	-	3.03548e+08	5.37236e+07	1.1349e+08	3.42793e+07	13	1.8619	7.83333	2.56688
A8JIU6	CLR3	Predicted protein of CLR family	-	6.47583e+06	9.15821e+06	2354700	1.50447e+06	0.166667	0.235702	0.5	0.316228
A8JJ55	CHLREDRAFT_109250	Predicted protein (Fragment)	-	1.43813e+07	986096	1.80487e+06	1.69021e+06	1	0	0.333333	0.298142
A8JJ80	CHLREDRAFT_181014	Predicted protein (Fragment)	-	446453	205219	219663	83839.6	4.33333	1.95505	5.16667	1.47949
A8JJE0	HTA25	Histone H2A (Fragment)	-	950765000	7.74673e+07	4.81597e+08	9.65745e+07	11.1667	1.23378	8.16667	1.56702
A8JJE1	HFO25	Histone H4 (Fragment)	-	2.37093e+09	1.80601e+08	1.60092e+09	1.2811e+08	38	1.0328	48.5	2.86938
A8JJH8	EIF3D	Eukaryotic initiation factor (Fragment)	-	4754000	6.72317e+06	38436000	1.04113e+07	0.166667	0.235702	1.66667	0.298142
A8JJS2	CHLREDRAFT_181297	Predicted protein (Fragment)	-	9.24283e+06	1.30713e+07	0	0	0.833333	1.17851	0	0
A8JJY5	CHLREDRAFT_181400	Predicted protein (Fragment)	-	0	0	9961	14087	0	0	0.166667	0.235702
A8JK20	CHLREDRAFT_110360	Predicted protein (Fragment)	-	107163000	3.52595e+07	1.31618e+08	2.52777e+07	2.83333	0.849837	3	0.632456
A8JK39	HTR46	Histone H3 (Fragment)	-	5.96907e+08	7.53776e+07	392630000	1.9936e+07	7	3.57771	10.8333	6.46443
A8JKF2	CHLREDRAFT_111160	Predicted protein (Fragment)	-	4.78492e+07	6.44779e+06	35533000	9.5259e+06	2	0.365148	1.5	0.316228
B8XSL8	psbH	Photosystem II protein H (Fragment)	-	737745000	6.54784e+07	3.80962e+08	8.07347e+07	49.8333	2.66875	38.8333	2.23358
C0SPI7	CrMPK1	Mitogen-activated protein kinase	-	0	0	0	0	0	0	0	0
C5HJ22	psaJ	Photosystem I reaction center subunit IX	-	6.87683e+06	4.45768e+06	1611200	2.27858e+06	0.666667	0.471405	0.333333	0.471405
C5HJB7	rps9	Ribosomal protein S9 (Fragment)	-	239970500	5.40428e+07	1.11746e+08	1.80656e+07	4.5	1.08012	4.33333	1.88562
C5HJD6	ycf4	Photosystem I assembly protein Ycf4 (Fragment)	-	3.00533e+07	2.82067e+06	1.31267e+07	2.43508e+06	2	0.516398	3	0.365148
D5LAT9	NIC7p	NIC7p	-	0	0	5733200	3.72658e+06	0	0	0.5	0.316228
D5LAY0	SPS1m	SPS1m	-	102850500	5.67493e+06	59300500	1.28642e+07	3	0.365148	1.66667	0.298142
D5LAZ0	182390m	182390m	-	157642	144074	267967	191391	0.333333	0.298142	0.5	0.316228
D5LB05	PR46am	PR46am	-	5525500	2.57496e+06	1.36433e+06	1.28141e+06	1	0.516398	0.333333	0.298142
D5LB14	LEU1Sm	LEU1Sm	-	4.58533e+07	1.50449e+07	7.30268e+06	3.8587e+06	1.33333	0.471405	0.833333	0.434613
E3SC57	RPL3	60S ribosomal protein L3 (Fragment)	-	6.77307e+08	8.2569e+07	5.32438e+08	1.14294e+08	8.5	1.49443	5.66667	1.57762
H6V961	PDAT1	Phospholipid:diacylglycerol transferase	-	3.11848e+06	2.79182e+06	1479200	1.34076e+06	0.333333	0.298142	0.333333	0.298142
O20032	rps18	30S ribosomal protein S18, chloroplastic	-	1.95947e+08	2.33028e+07	5.59643e+07	2.37305e+07	7.5	1.88856	10	4.32049
O22448	gpxh	Glutathione peroxidase	-	1.51452e+07	7.38192e+06	2.94717e+06	4.16792e+06	0.666667	0.298142	0.166667	0.235702
O47027	rps2-1	30S ribosomal protein S2, chloroplastic	-	3.21987e+08	2.07733e+07	210070000	4.25213e+07	11.3333	1.39841	11	2
O48949	PDI	Protein disulfide-isomerase	-	9.58898e+08	9.23627e+07	1108390000	1.00414e+08	21.1667	1.609	17.5	0.707107
O49822	apx1	Ascorbate peroxidase	-	4.97137e+07	1.20763e+07	69274500	1.19401e+07	1.33333	0.471405	1.33333	0.298142
O63075	atpI	ATP synthase subunit a, chloroplastic	-	4.19202e+07	8.74166e+06	16613500	8.01034e+06	3.83333	1.23378	3.5	1.81659
O64985	PABP	Poly(A) binding protein RB47	-	1.71833e+06	2.43009e+06	3.79562e+06	1.08891e+06	0.166667	0.235702	0.833333	0.235702
O65104	cyp1	Peptidyl-prolyl cis-trans isomerase	-	6.33928e+08	5.07948e+07	3.23612e+08	5.42232e+07	19.8333	2.2925	21	1.75119
O81349	ChlH	Magnesium chelatase H subunit (Fragment)	-	3.97017e+07	5.50964e+06	1.39318e+07	6.36361e+06	2.83333	0.235702	1.33333	0.596285
O81523	Crcys-1A	Cysteine synthase	-	1.34743e+08	1.3639e+07	91182000	1.4829e+07	4	0.516398	3	0.816497
O81648	LCI2	Low CO2 inducible gene	-	6.34728e+06	4.34512e+06	2.48583e+06	3.5155e+06	0.5	0.316228	0.166667	0.235702
O98224	cop	Chlamyopsin	-	4.77867e+07	4.29695e+07	67879000	3.04717e+07	0.333333	0.298142	0.833333	0.434613
P05726	rpl16	50S ribosomal protein L16, chloroplastic	-	23427000	2.64675e+06	12010500	5.40585e+06	1	0	0.833333	0.434613
P07753	psbA-A	Photosystem Q(B) protein	-	2.13198e+09	2.59786e+08	2.24687e+09	1.82636e+08	64	4.97996	64.8333	7.71506
P09144	psaB	Photosystem I P700 chlorophyll a apoprotein A2	-	3.61992e+09	2.72646e+08	3727050000	2.2095e+08	79	8.46168	83.8333	10.5288
P11094	rpl14	50S ribosomal protein L14, chloroplastic	-	2.61682e+07	1.11311e+07	5.07583e+06	4.61218e+06	1.16667	0.434613	0.333333	0.298142
P14149	rps12	30S ribosomal protein S12, chloroplastic	-	1.78448e+08	6.41522e+06	106067500	1.75188e+07	4	0.516398	6.66667	1.69967
P22675	ARG7	Argininosuccinate lyase	-	144166500	2.04576e+07	7.20402e+07	1.15509e+07	5	1.36626	4.5	0.60553
P23489	RCA	Ribulose bisphosphate carboxylase/oxygenase activase, chloroplastic	-	946780000	1.97651e+08	3.47127e+08	2.36404e+07	15.5	1.01653	9.83333	2.26323
P26565	rpl20	50S ribosomal protein L20, chloroplastic	-	2.64552e+07	1.76406e+07	4.51953e+07	1.59946e+07	0.5	0.316228	1.33333	0.596285
P32974	psbL	Photosystem II reaction center protein L	-	3.17413e+08	1.4291e+08	3.75058e+08	3.00275e+07	1	0.516398	1	0
P36495	ycf78	Uncharacterized membrane protein ycf78	-	249005000	3.90092e+07	231855000	2.77493e+07	8	1.21106	8	0.632456
P37255	psbB	Photosystem II CP47 chlorophyll apoprotein	-	4.21408e+09	2.389e+08	4.88773e+09	4.71553e+08	315.833	12.1514	323.833	14.4564
P42380	clpP	ATP-dependent Clp protease proteolytic subunit	-	3.04098e+07	6.18758e+06	2.70653e+07	6.81405e+06	2.16667	0.849837	3	0.816497
P48267	rps7	30S ribosomal protein S7, chloroplastic	-	1.13971e+08	6.4198e+07	6.21013e+07	1.47295e+07	1.66667	0.869227	1.83333	0.567646
P48268	psbE	Cytochrome b559 subunit alpha	-	2706950000	1.16806e+09	1650785000	3.6107e+08	8.83333	0.567646	6.83333	1.23378
P48270	rps4	30S ribosomal protein S4, chloroplastic	-	8.27008e+08	4.31781e+07	665825000	7.3505e+07	9.16667	1.28668	12.1667	3.04229
P49644	GAPC	Glyceraldehyde-3-phosphate dehydrogenase, cytosolic	-	4.00592e+08	2.30603e+08	216564000	1.71202e+08	3.83333	0.567646	2.83333	0.567646
P59775	rps8	30S ribosomal protein S8, chloroplastic	-	2.02083e+07	1.95207e+07	1.36242e+07	1.50323e+07	0.666667	0.471405	0.5	0.483046
P59776	rps19	30S ribosomal protein S19, chloroplastic	-	2.30798e+08	2.69155e+07	182215000	1.20668e+07	1.16667	0.235702	1	0
P81831	Ppc1	Phosphoenolpyruvate carboxylase 1	-	1.61668e+07	1.04042e+07	7.85117e+06	7.04398e+06	0.833333	0.567646	0.333333	0.298142
P83564	GPX	Glutathione peroxidase 1, mitochondrial	-	3.72103e+08	2.55409e+07	192665000	3.31997e+07	7.33333	1.07497	6.5	1.92354
P93106	MDH2	Malate dehydrogenase	-	3.55787e+09	2.53617e+08	2201250000	1.27559e+08	97.8333	6.76675	88	8.49313
Q00471	petB	Cytochrome b6	-	8.89673e+08	2.01032e+07	7.53953e+08	4.4689e+07	48.5	3.57305	47	2.70801
Q06824	cytb	Cytochrome b	-	0	0	1.64762e+06	2.33008e+06	0	0	0.166667	0.235702
Q08363	psbF	Cytochrome b559 subunit beta	-	1.173e+07	4.4673e+06	1.22865e+07	4.04068e+06	6	2.68328	10.6667	4.65713
Q0ZAZ1	GDH	Glycolate dehydrogenase	-	1.00748e+07	6.19415e+06	1672500	2.36527e+06	0.666667	0.298142	0.166667	0.235702
Q19VH4	CHLREDRAFT_182581	AGG4	-	2.23713e+08	2.7921e+07	131270000	2.18936e+07	4.33333	0.471405	4	0.365148
Q19VH5	AGG3	AGG3	-	1960500	2.77257e+06	0	0	0.166667	0.235702	0	0
Q1G2Y1	PNP	Chloroplast polyribonucleotide phosphorylase	-	3.12073e+06	2.21206e+06	1755850	1.61089e+06	1.33333	0.596285	0.666667	0.471405
Q24K71	PETD	Cytochrome b/f complex subunit IV (Fragment)	-	1.17273e+08	9.44954e+06	2.36302e+08	1.81842e+08	1.5	0.316228	1	0.516398
Q27YU5	RSP9	Radial spoke protein 9	-	2.08812e+07	6.33395e+06	1.55763e+07	4.76133e+06	0.833333	0.235702	1.16667	0.434613
Q2VA41	PHOB	Phosphorylase	-	102752000	2.84239e+07	53481500	1.7824e+07	4.66667	1.13529	4	0.894427
Q39576	ch1	Histone H1	-	4.41338e+07	1.39859e+07	3.85308e+07	1.10954e+07	0.833333	0.235702	0.833333	0.235702
Q39588	CAH3	Carbonic anhydrase, alpha type	-	7.72548e+07	1.30048e+07	14764300	5.39458e+06	2	0.365148	0.833333	0.235702
Q39595	ATS1	ATP sulfurylase Ats1	-	2.02107e+08	6.48239e+07	9.08157e+07	2.32836e+07	5.66667	0.699206	4.66667	0.596285
Q39603	HSP70B	Heat shock protein 70B	-	2050100000	1.51399e+08	1.01654e+09	1.22498e+08	34.8333	3.92287	39	3.4448
Q3Y8L7	DAW1	Dynein assembly factor with WDR repeat domains 1	-	12732950	3.05752e+06	12574500	3.65361e+06	1	0	0.833333	0.235702
Q42683	FSD1	Superoxide dismutase	-	8.86858e+08	1.17769e+08	4.46007e+08	2.12296e+07	9.33333	0.869227	9.66667	0.596285
Q42685	AAT1	Alanine aminotransferase	-	8.10917e+07	9.95231e+06	9.58153e+07	1.83919e+07	3.16667	0.434613	4	0.730297
Q42703	risp	Cytochrome b-c1 complex subunit Rieske, mitochondrial	-	34551500	1.6974e+07	33728500	5.70509e+06	1.33333	0.471405	3.5	0.316228
Q4U0V8	CPX2	Coproporphyrinogen III oxidase	-	0	0	707800	1.00098e+06	0	0	0.166667	0.235702
Q4U1D9	STA3	Soluble starch synthase III	-	21992830	8.06449e+06	2.26778e+06	2.02964e+06	1.16667	0.235702	0.333333	0.298142
Q5QEB2	pets	Elongation factor Ts	-	82459000	1.06056e+07	8.48313e+07	1.15808e+07	5	0.632456	6.33333	1.77639
Q5S7Y5	TIM	Triosephosphate isomerase	-	399980000	3.79985e+07	223015000	3.29098e+07	4.83333	0.767391	3.83333	0.674949
Q5VLJ9	MIP1	Aquaporin, glycerol transport activity	-	747633	1.05731e+06	0	0	0.166667	0.235702	0	0
Q5W9T2	Lhl3	Lhc-like protein Lhl3	-	1.07373e+08	1.33254e+07	1.32296e+07	5.83246e+06	3.16667	0.235702	1.33333	0.298142
Q65Z18	NSG11	NSG11 protein	-	2.25467e+07	1.75702e+06	1.39558e+07	4.0329e+06	1	0	0.833333	0.235702
Q66T67	HSP90C	Heat shock protein 90C	-	29287500	7.68161e+06	18671000	9.63059e+06	2.5	0.483046	1	0
Q66YD0	VIPP1	Chloroplast vesicle-inducing protein in plastids 1	-	7.13618e+07	1.52828e+07	83404500	1.42683e+07	3.16667	0.674949	4	0.816497
Q66YD3	CDJ1	Chloroplast DnaJ-like protein	-	55861500	9.25233e+06	2.44572e+07	8.87893e+06	1.5	0.316228	1.83333	0.849837
Q68RJ5	IFT81	Intraflagellar transport protein 81	-	306053	109300	61123.3	54679.8	1.33333	0.596285	0.333333	0.298142
Q68UI8	VFL3	Protein required for templated centriole assembly	-	0	0	0	0	0	0	0	0
Q6DN05	BTA1	Betaine lipid synthase	-	2.60522e+07	8.05134e+06	6.08467e+06	5.59268e+06	1.5	0.483046	0.666667	0.596285
Q6EMK7	RB38	38 kDa RNA-binding protein	-	1.51036e+08	2.42918e+07	137825000	1.15234e+07	3.5	0.795822	5.83333	1.23378
Q6IV67	GSK3	Glycogen synthase kinase 3	-	47554500	6.01541e+06	4.73332e+07	4.3135e+06	4.16667	0.924962	3.83333	1.609
Q6IYG1	NAR1.3	Formate nitrite transporter	-	0	0	897683	1.26952e+06	0	0	0.166667	0.235702
Q6J213	PDS	Chloroplast phytoene desaturase	-	123757500	1.22507e+07	100693500	9.6419e+06	3.5	0.795822	4	0.516398
Q6QAY0	NUOP5	Mitochondrial NADH:ubiquinone oxidoreductase 16 kDa subunit	-	2016000	2.85105e+06	0	0	0.166667	0.235702	0	0
Q6QAY1	NUOP3	Mitochondrial NADH:ubiquinone oxidoreductase 19 kDa subunit	-	4.80002e+07	9.27326e+06	19971500	7.24248e+06	1.83333	0.235702	1.33333	0.298142
Q6QAY3	ASA7	Mitochondrial F1F0 ATP synthase associated 19.5 kDa protein	-	2.69077e+08	3.86629e+07	93567500	4.5101e+07	4	0.516398	3.5	0.60553
Q6QAY4	CHLREDRAFT_162765	Mitochondrial NADH:ubiquinone oxidoreductase 23 kDa subunit	-	3.04027e+07	1.51108e+07	15645750	5.83141e+06	1.16667	0.567646	1	0.365148
Q6QIV9	NUOB4	Mitochondrial NADH:ubiquinone oxidoreductase 13 kDa subunit	-	4.15933e+06	3.72253e+06	2523500	3.56877e+06	0.333333	0.298142	0.166667	0.235702
Q6QJE1	Sabc	Chloroplast ATP-binding protein	-	1.58087e+07	7.90454e+06	4867000	3.13188e+06	0.833333	0.434613	0.5	0.316228
Q6R2V6	Ppc2	Phosphoenolpyruvate carboxylase 2	-	1618060	458517	831232	74093.6	1.5	0.316228	1	0
Q6RBZ0	CRB3	Circadian RNA-binding protein CHLAMY 1 subunit C3 (Fragment)	-	143308500	1.7631e+07	121212500	1.44199e+07	2	0.365148	2.5	0.316228
Q6S7R7	Gclp1	Gamma carbonic anhydrase	-	30848000	3.48284e+06	3.96452e+06	2.64935e+06	1.16667	0.235702	0.833333	0.674949
Q6UKY5	ACP2	Acyl carrier protein	-	44532000	1.17578e+07	1.87688e+07	4.26654e+06	1.66667	0.471405	3.33333	0.596285
Q6UKY6	NUOS1	NADH:ubiquinone oxidoreductase 78 kDa subunit	-	9.60943e+07	8.06323e+06	60228500	2.32468e+07	2.66667	0.298142	2.16667	0.674949
Q6UP29	NUOS4	NADH:ubiquinone oxidoreductase 18 kD-like subunit	-	2.16762e+07	1.40256e+06	1.52103e+07	1.66058e+06	1	0	1	0
Q6UP31	NUO13	NADH:ubiquinone oxidoreductase 18 kDa subunit	-	31019450	1.64047e+07	3.23402e+07	2.85897e+06	1.16667	0.567646	1.16667	0.235702
Q6V506	NUOA9	NADH:ubiquinone oxidoreductase 39 kDa subunit	-	4.11188e+07	3.3934e+06	1.64492e+07	8.61642e+06	1.33333	0.298142	1.33333	0.699206
Q6V507	NUO9	Putative NADH dehydrogenase subunit 9	-	3.07507e+07	3.80552e+06	8.11337e+06	4.5459e+06	1.5	0.316228	1.5	0.60553
Q6V8K6	CHLREDRAFT_140111	Gliding motility related CaM kinase	-	0	0	1.95367e+07	1.14356e+07	0	0	0.833333	0.434613
Q6V9A8	NUO7	NADH:ubiquinone oxidoreductase 49 kD subunit	-	14793000	6.61556e+06	3.82622e+06	1.86232e+06	1.66667	0.699206	0.833333	0.434613
Q6V9B0	NUO10	NADH:ubiquinone oxidoreductase subunit 10	-	2.30683e+07	8.61541e+06	4.81098e+06	2.83021e+06	0.833333	0.235702	0.833333	0.235702
Q6V9B2	NUO6	NADH:ubiquinone oxidoreductase 51 kD subunit	-	8.04617e+06	8.37272e+06	0	0	0.333333	0.298142	0	0
Q6VTH1	Cds1	ATP-binding cassette half-transporter cadmium sensitive 1	-	0	0	952050	614158	0	0	0.5	0.316228
Q6WEE4	CHLREDRAFT_157804	Cyanobacterial-type MPBQ/MSBQ methyltransferase	-	0	0	285117	403216	0	0	0.166667	0.235702
Q6Y682	Rap38	38 kDa ribosome-associated protein	-	198490000	1.63438e+07	2.05613e+07	5.0814e+06	3.5	0.483046	1.66667	0.471405
Q70DX8	S1	Plastid ribosomal protein S1	-	2.60262e+08	4.37017e+07	2.56233e+08	1.2564e+08	6.16667	0.849837	9.16667	0.235702
Q75NZ1	LCIC	Low-CO2 inducible protein LCIC	-	1230700000	8.36088e+07	636550000	9.59978e+07	49	2.12916	43.8333	1.87676
Q75NZ3	LCIA	Anion transporter	-	1.86152e+07	2.46769e+06	856050	1.21064e+06	1.16667	0.235702	0.166667	0.235702
Q75VY7	LhcI-4	Light-harvesting chlorophyll-a/b protein of photosystem I	-	5.21243e+08	1.08094e+08	294050000	1.42689e+08	58.6667	19.1509	68.5	18.4563
Q75VY9	LhcI-2	Light-harvesting chlorophyll-a/b protein of photosystem I (Type III)	-	4.90362e+08	7.2494e+07	2.61637e+08	4.58873e+07	43.6667	2.98142	35.6667	5.65292
Q75VZ0	LhcI-1	Light-harvesting chlorophyll-a/b protein of photosystem I	-	485750000	7.22379e+07	4.98582e+08	1.03168e+08	56.6667	9.5615	65.6667	7.17093
Q763T6	SQD1	UDP-sulfoquinovose synthase	-	2.81633e+08	1.47945e+07	254220000	1.76419e+07	6.5	0.795822	9	0.816497
Q7DM26	cabI-1	Light harvesting complex protein I-20	-	4.43318e+08	7.57226e+07	335395000	1.09896e+08	23.8333	2.83823	26.5	5.71256
Q7X7A7	erb14	14-3-3 protein	-	4.37437e+08	5.1533e+07	3.26672e+08	1.2257e+07	4.83333	0.994429	6.33333	0.869227
Q7Y258	Prps5	Ribosomal protein S5	-	2.88212e+08	9.18615e+06	1.06703e+08	1.95858e+07	6.33333	0.471405	3.33333	0.699206
Q7YKX3	rps11	30S ribosomal protein S11, chloroplastic	-	1.75467e+07	2.48147e+07	1.36623e+08	1.40042e+07	0.166667	0.235702	1	0
Q84JV7	ECT	CDP-Ethanolamine synthase	-	583535	88603.4	418877	102176	1	0	1.16667	0.235702
Q84SA0	CK1	Casein kinase I (Fragment)	-	8.21407e+07	6.13332e+06	69345000	3.20415e+06	1.83333	0.235702	1.83333	0.235702
Q84U22	PRPL4	Plastid ribosomal protein L4	-	1.25443e+08	4.37416e+07	4.28568e+07	1.49533e+07	4.16667	1.28668	2.66667	0.699206
Q84UB2	GUA1	GMP synthetase	-	7.86027e+07	7.77644e+06	43108600	1.15366e+07	3.5	0.795822	3.16667	1.05935
Q84X75	CHLREDRAFT_114298	CR051 protein	-	7.94033e+08	6.74094e+07	442030000	8.99445e+07	8.33333	0.471405	8.66667	0.869227
Q84X77	CHLREDRAFT_135133	CR027 protein	-	408003	58127.3	99341.7	105027	1	0	0.333333	0.298142
Q84X82	FMG1-2	Flagella membrane glycoprotein	-	2432500	3.44007e+06	1.06704e+07	5.37397e+06	0.166667	0.235702	1.16667	0.567646
Q84Y02	Lhca	Light-harvesting complex I protein	-	2.19623e+09	1.5503e+08	1.59622e+09	2.20191e+08	40.1667	1.72884	39.3333	3.68179
Q8GV23	Nab1	Nucleic acid binding protein	-	106200000	5.59948e+06	1.11234e+08	5.07113e+06	1	0	1.5	0.316228
Q8HTL1	rpl5	50S ribosomal protein L5, chloroplastic	-	7.34452e+07	2.10632e+07	2.74777e+07	9.17043e+06	1.5	0.316228	1	0.365148
Q8HTL2	rpl2	50S ribosomal protein L2, chloroplastic	-	5.39373e+08	1.14108e+08	639455000	1.19868e+08	6.16667	0.849837	8.5	1.08012
Q8HTL3	rpl23	50S ribosomal protein L23, chloroplastic	-	3.84863e+07	2.72891e+07	0	0	0.666667	0.471405	0	0
Q8HTL5	atpF	ATP synthase subunit b, chloroplastic	-	189671500	3.74965e+07	117643500	2.39813e+07	3	0.516398	2.33333	0.298142
Q8HUG9	rpoC1A	DNA-directed RNA polymerase subunit beta N-terminal section	-	6264750	4.22789e+06	13745000	4.78603e+06	0.5	0.316228	1	0.365148
Q8HUH1	rps2-2	Putative 30S ribosomal S2-like protein	-	7.57292e+07	2.87331e+07	200578000	6.86604e+07	1.5	0.316228	2.16667	0.567646
Q8LK22	COX90	Cytochrome c oxidase subunit	-	2.22757e+08	1.97872e+07	1.33095e+08	3.78103e+07	8	1.89737	6.16667	1.68984
Q8LKI3	ALB3.2	Inner membrane ALBINO3-like protein 2, chloroplastic	-	9.13313e+07	2.2264e+07	1.63547e+08	1.10981e+07	3.83333	0.674949	6.33333	0.942809
Q8LL91	FOX1	Ferroxidase-like protein	-	3.02429e+07	1.01226e+07	2.9162e+07	8.81872e+06	8.33333	0.942809	5.33333	1.01105
Q8LPD9		Putative blue light receptor	-	1.22661e+08	1.41005e+07	47299500	7.84963e+06	3.16667	0.434613	2	0.365148
Q8LRU1	Fer1	Pre-apoferritin	-	4.86878e+07	1.65218e+07	1.80463e+07	5.26858e+06	1.33333	0.471405	0.833333	0.235702
Q8RVB8	ATP6	ATP synthase F1F0 subunit 6	-	9.69177e+07	1.35739e+07	63662500	1.52951e+07	1.5	0.316228	1.16667	0.235702
Q8S2V8	MET16	5-adenylylsulfate reductase	-	453755000	2.67125e+07	279605000	1.8264e+07	16.1667	1.52388	19.8333	1.12052
Q8S4W5	SYP6	Qc-SNARE protein, Tlg1/Syntaxin 6-family	-	2.79017e+06	3.94589e+06	5.43433e+06	3.45094e+06	0.166667	0.235702	0.5	0.316228
Q8SAQ6	gnd	6-phosphogluconate dehydrogenase, decarboxylating	-	32507500	7.16163e+06	1.27698e+07	5.18211e+06	2.5	0.316228	1.66667	0.699206
Q8VZZ5	ERF1	Eukaryotic release factor 1	-	2.51898e+07	8.60063e+06	8.82863e+06	5.20836e+06	1.16667	0.235702	0.833333	0.434613
Q8W4V3	shmt	Serine hydroxymethyltransferase	-	232685000	2.85202e+07	1.77783e+08	2.26891e+07	8.5	1.40238	13.5	1.30384
Q93VE0	LhcII-4	Light-harvesting chlorophyll-a/b binding protein LhcII-4	-	5.36398e+09	3.58443e+08	4.42972e+09	5.37491e+08	63.8333	5.84713	71.5	4.14327
Q93WL4	LhcII-1.3	Light-harvesting chlorophyll-a/b binding protein LhcII-1.3	-	2.77673e+09	9.72719e+07	1.88558e+09	3.63002e+08	112.167	5.45792	106.833	5.44569
Q93Y49	vppa	Proton-translocating inorganic pyrophosphatase	-	1.99203e+08	2.11808e+07	1.79928e+08	4.38622e+07	5.83333	0.767391	3.33333	0.596285
Q93Z22	PMA2	Plasma membrane-type proton ATPase	-	2.34338e+07	4.31116e+06	21022500	4.94478e+06	1.33333	0.298142	1.33333	0.298142
Q945T2	CGE1	GrpE protein homolog	-	2.70533e+06	3.82592e+06	5.05733e+06	7.15215e+06	0.166667	0.235702	0.166667	0.235702
Q948T5	Pgp1	Phosphoglycolate phosphatase	-	8211450	6.53947e+06	0	0	0.666667	0.471405	0	0
Q94CJ2	RHP1	Rh protein	-	1.98608e+07	1.99434e+06	6.92217e+06	6.22189e+06	1	0	0.333333	0.298142
Q94KS3	PRO1	Profilin	-	9.44267e+06	5.04215e+06	1.79937e+06	1.63627e+06	0.833333	0.434613	0.333333	0.298142
Q94KV1	PGM1a	Phosphoglyceromutase	-	1.83158e+08	2.64861e+07	73264500	2.12064e+07	4.5	0.795822	2.16667	0.849837
Q96550	atpA	ATP synthase subunit alpha	-	4.56668e+09	2.00409e+08	4.02487e+09	3.155e+08	31.8333	1.80432	34.5	4.77144
Q9AU03	cox2b	Cytochrome c oxidase subunit II (Fragment)	-	1.74708e+08	1.81809e+07	5.93168e+07	1.83635e+07	3.5	0.316228	3.66667	0.699206
Q9AU05	cox2a	Cytochrome c oxidase subunit II	-	12430000	1.26444e+07	3.94833e+06	3.56129e+06	0.333333	0.298142	0.333333	0.298142
Q9AXF6	cabII-2	Chlorophyll a-b binding protein of LHCII	-	4.68432e+09	4.21762e+08	3.12648e+09	7.56262e+08	141.333	9.45633	128.833	14.0637
Q9FEH5	cop	Chlamyopsin 2	-	1.30513e+09	1.06252e+08	8.75072e+08	1.573e+08	19.6667	1.69967	17.1667	3.31495
Q9FEK6	lhcb5	CP26	-	3341750000	1.77646e+08	2.11612e+09	2.70923e+08	124.5	15.6791	118.667	5.59365
Q9FXQ1	CL-PK1	Cyclic nucleotide dependent protein kinase (Fragment)	-	4.53561e+07	3.66699e+07	2.0808e+07	1.68125e+07	1.66667	0.471405	1.16667	0.674949
Q9LLL6	STA6	Glucose-1-phosphate adenylyltransferase	-	715340000	4.11977e+07	3.41267e+08	3.72844e+07	19.5	1.40238	16.5	1.92354
Q9S7V1	Cpx1	Coproporphyrinogen III oxidase	-	137055000	1.74876e+07	6.99128e+07	9.97415e+06	5.66667	1.53478	3.33333	0.471405
Q9SW75	RPL10A	60S ribosomal protein L10a	-	6.42413e+08	5.73131e+07	5.56977e+08	4.77123e+07	4.33333	0.869227	5	0.816497
Q9XGU3	PP1A	Phosphatase PP1	-	9.79767e+06	8.76709e+06	1.28552e+07	8.39046e+06	0.333333	0.298142	0.5	0.316228
Q9ZSJ4	Lhcb3	Chlorophyll a-b binding protein of LHCII	-	2.42647e+09	1.2791e+08	1.69538e+09	2.1141e+08	173.333	17.9394	180.833	6.48503
Q9ZTA7	Ppx1	Protoporphyrinogen oxidase	-	7.09757e+07	7.93328e+06	1.74153e+07	7.88846e+06	3.33333	0.298142	1	0.516398

## Sheet: Dataset S2
Supplementary Dataset S2: Comparison of low CO2-adapted pyrenoid-postive (pyr+) and pyrenoid-negative (Spinacia oleracea SSU substitution, pyr-) strains LC-MS/MS proteomic data with the transcriptomic datasets
LC-MS/MS dataset was compared to the transcriptomic datasets of Brueggeman et al. (2012) Plant Cell 24: 1860-1875 and Fang et al. (2012) Plant Cell 24: 1876-1893
Protein (pyr+/pyr-): pyr+, protein was significantly more abundant in pyrenoid-positive cells; pyr-, protein was significantly more abundant in pyrenoid-negative cells; o, protein was not found to be differentially expressed.
C- and S-effect: +, mRNA was more abundant at low CO2/in wild-type cells; -, mRNA was more abundant at high CO2/in cia5 mutant; o, no significant differential expression.
Overall DE: +, significantly differentially expressed gene; o, not differentially expressed.
Proteins are listed alphabetically by UniProt identifier within each category of protein expression.
UniProt ID	JGI v4 protein ID	JGI v5.5 (Augustus u11.6) ID	LC-MS/MS	Bruegg. C-effect	Fang overall DE	Fang C-effect	Fang S-effect
A8HNC0	511658	Cre01.g050100.t1.2	pyr+	o	o	o	o
A8HNG8	511686	Cre01.g051500.t1.2	pyr+	-	+	-	-
A8HP50	515409	Cre14.g621300.t2.1	pyr+	-	+	-	+
A8HP50	515409	Cre14.g621300.t1.1	pyr+	-	+	-	+
A8HPY4	511076	Cre01.g022650.t1.2	pyr+	+	+	+	o
A8HQ74	511155	Cre01.g026550.t1.1	pyr+	-	o	o	o
A8HQA8	511190	Cre01.g028200.t1.1	pyr+	-	o	o	o
A8HQA8	511190	Cre01.g028250.t1.2	pyr+	-	o	o	o
A8HQA8	511190	Cre01.g028200.t2.1	pyr+	-	o	o	o
A8HQP0	511284	Cre01.g032650.t1.2	pyr+	o	o	o	o
A8HQP0	511284	Cre01.g032650.t2.1	pyr+	o	o	o	o
A8HRZ9	514278	Cre13.g567700.t1.2	pyr+	-	o	o	o
A8HSJ6	514364	Cre13.g571750.t1.2	pyr+	-	+	o	+
A8HWZ6	523133	Cre06.g264350.t1.2	pyr+	-	o	o	o
A8HX38	512813	Cre12.g498600.t1.2	pyr+	o	o	o	o
A8HYU5	522823	Cre06.g250200.t1.2	pyr+	-	o	o	o
A8I0A3	510326	Cre10.g454150.t1.2	pyr+	o	o	o	o
A8I2V3	519296	Cre02.g114600.t1.2	pyr+	o	+	o	+
A8I3W8	519136	Cre02.g107200.t1.1	pyr+	o	+	+	o
A8I4P5	519030	Cre02.g102250.t1.2	pyr+	o	o	o	o
A8I531	522598	Cre05.g242000.t1.2	pyr+	-	o	o	o
A8I6P9	524314	Cre07.g318450.t1.2	pyr+	-	o	o	o
A8IB25	509880	Cre10.g432800.t1.2	pyr+	o	o	o	o
A8IBN3	509806	Cre10.g429100.t1.2	pyr+	o	+	-	-
A8ICG9	509683	Cre10.g423250.t1.2	pyr+	+	+	+	+
A8ICT1	509631	Cre10.g420750.t1.2	pyr+	o	o	o	o
A8IGD9	509959	Cre10.g436550.t1.2	pyr+	+	+	+	+
A8IGE2	509958	Cre10.g436500.t1.2	pyr+	-	+	-	o
A8IGM2	509931	Cre10.g435300.t1.2	pyr+	o	o	o	o
A8IGM2	509931	Cre10.g435300.t2.1	pyr+	o	o	o	o
A8IGV4	524609	Cre07.g332300.t1.2	pyr+	+	+	+	o
A8IHW6	510130	Cre10.g444800.t1.2	pyr+	-	o	o	o
A8III5	510035	Cre10.g440450.t1.2	pyr+	-	+	-	-
A8IIK4	510026	Cre10.g440050.t1.2	pyr+	o	o	o	o
A8IJ34	512854	Cre12.g500500.t2.1	pyr+	o	+	o	-
A8IJ34	512854	Cre12.g500500.t1.1	pyr+	o	+	o	-
A8IJJ8	520788	Cre12.g503300.t1.2	pyr+	o	o	o	o
A8IJQ4	512935	Cre12.g504200.t1.2	pyr+	o	o	o	o
A8IMP6	524062	Cre06.g308250.t1.2	pyr+	o	o	o	o
A8INX1	523881	Cre06.g299650.t1.2	pyr+	o	o	o	o
A8IRT6	521268	Cre03.g189400.t1.2	pyr+	-	+	-	o
A8IRW1	521296	Cre03.g190400.t1.1	pyr+	o	o	o	o
A8IT01	522126	Cre04.g223100.t1.2	pyr+	+	+	+	+
A8ITZ2	524920	Cre07.g347150.t1.2	pyr+	o	o	o	o
A8IUN8	525170	Cre14.g632775.t1.1	pyr+	o	o	o	o
A8IV51	515514	Cre14.g626200.t1.1	pyr+	o	+	-	+
A8IVF6	513636	Cre12.g537450.t1.2	pyr+	o	o	o	o
A8IW09	513483	Cre12.g530300.t1.2	pyr+	o	o	o	o
A8IW47	517819	Cre17.g734500.t1.2	pyr+	-	o	o	o
A8IWJ8	521366	Cre03.g193850.t1.2	pyr+	o	o	o	o
A8IX80	521637	Cre03.g206600.t1.2	pyr+	-	o	o	o
A8IXZ0	513735	Cre12.g549550.t1.2	pyr+	o	o	o	o
A8IXZ0	513735	Cre12.g542250.t1.1	pyr+	o	o	o	o
A8IY40	513772	Cre12.g544050.t1.1	pyr+	-	+	-	-
A8IY43	513775	Cre12.g544150.t1.2	pyr+	o	o	o	o
A8IY85	513815	Cre12.g546050.t1.2	pyr+	-	o	o	o
A8IZS5	525923	Cre09.g392350.t1.2	pyr+	o	o	o	o
A8IZS5	525923	Cre09.g392350.t2.1	pyr+	o	o	o	o
A8IZW3	525969	Cre09.g394350.t1.2	pyr+	o	o	o	o
A8J0I0	519717	Cre09.g397697.t1.1	pyr+	o	+	o	-
A8J0R7	519907	Cre02.g143250.t1.2	pyr+	-	o	o	o
A8J225	523507	Cre06.g281600.t2.1	pyr+	+	+	+	+
A8J225	523507	Cre06.g281600.t1.2	pyr+	+	+	+	+
A8J2J7	523717	Cre06.g291700.t1.2	pyr+	o	o	o	o
A8J3J0	516534	Cre16.g674300.t1.1	pyr+	-	o	o	o
A8J3W1	516676	Cre16.g680700.t1.2	pyr+	o	o	o	o
A8J3Y6	525320	Cre08.g364800.t1.2	pyr+	o	o	o	o
A8J448	525395	Cre08.g368400.t1.2	pyr+	-	o	o	o
A8J493	525240	Cre08.g360900.t1.2	pyr+	o	o	o	o
A8J4M0	526291	Cre09.g409850.t1.2	pyr+	-	o	o	o
A8J576	513463	Cre12.g529400.t1.2	pyr+	o	o	o	o
A8J646	513248	Cre12.g519100.t1.2	pyr+	o	o	o	o
A8J6M8	517621	Cre17.g725350.t1.1	pyr+	-	o	o	o
A8J6Q7	517651	Cre17.g726750.t1.2	pyr+	o	o	o	o
A8J7P4	520495	Cre03.g153450.t1.2	pyr+	-	+	-	+
A8J995	516128	Cre16.g655150.t1.2	pyr+	o	o	o	o
A8J9T0	NA	Cre04.g214503.t2.1	pyr+	o	o	o	o
A8J9T0	NA	Cre04.g214503.t1.1	pyr+	o	o	o	o
A8JAW4	515051	Cre13.g604650.t2.1	pyr+	-	o	o	o
A8JAW4	515051	Cre13.g604650.t1.2	pyr+	-	o	o	o
A8JB67	516886	Cre16.g690500.t1.2	pyr+	-	+	-	-
A8JBX6	518319	Cre03.g213537.t1.1	pyr+	o	o	o	o
A8JC15	512139	Cre11.g467400.t1.2	pyr+	o	+	+	+
A8JCP5	511747	Cre01.g054500.t1.2	pyr+	+	o	o	o
A8JCS8	520129	Cre01.g061077.t1.1	pyr+	o	o	o	o
A8JCY4	510743	Cre01.g006950.t2.1	pyr+	o	+	o	-
A8JCY4	510743	Cre01.g006950.t1.1	pyr+	o	+	o	-
A8JD42	510621	Cre01.g000900.t1.2	pyr+	o	o	o	o
A8JEA7	517991	Cre17.g742200.t1.1	pyr+	o	o	o	o
A8JEQ7	521726	Cre04.g217910.t1.1	pyr+	-	o	o	o
A8JEV1	525487	Cre08.g372450.t1.2	pyr+	-	o	o	o
A8JEV9	525497	Cre08.g372950.t1.2	pyr+	o	o	o	o
A8JFF0	517758	Cre17.g731571.t1.1	pyr+	o	o	o	o
A8JGF4	525207	Cre08.g359350.t1.2	pyr+	o	o	o	o
A8JGI9	512819	Cre12.g498900.t1.2	pyr+	o	+	o	-
A8JGW2	514086	Cre12.g558900.t1.2	pyr+	-	o	o	o
A8JHA4	513135	Cre12.g513500.t1.2	pyr+	-	+	-	+
A8JHX9	513191	Cre12.g516200.t1.2	pyr+	-	+	-	o
B2XY88	NA	NA	pyr+	o	o	o	o
I2FKQ9	524078	Cre06.g309100.t1.2	pyr+	-	o	o	o
O22547	520369	Cre09.g386758.t1.1	pyr+	o	o	o	o
O24450	522130	Cre04.g223300.t1.2	pyr+	+	+	+	+
P11471	513916	Cre12.g550850.t1.2	pyr+	-	o	o	o
P17746	NA	NA	pyr+	o	o	o	o
Q00914	NA	NA	pyr+	o	o	o	o
Q0ZAI6	510298	Cre10.g452800.t1.2	pyr+	+	+	+	+
Q1RS84	518335	Cre17.g746997.t1.1	pyr+	o	o	o	o
Q39568	511273	Cre01.g032300.t1.2	pyr+	-	+	-	-
Q39590	522733	Cre05.g248450.t1.2	pyr+	+	+	+	+
Q540H1	521991	Cre03.g190950.t1.2	pyr+	o	o	o	o
Q540H1	521991	Cre04.g216850.t1.2	pyr+	o	o	o	o
Q5NKW4	522766	Cre05.g238332.t1.1	pyr+	-	o	o	o
Q6RBZ1	522835	Cre06.g250800.t1.1	pyr+	-	+	-	+
Q6X898	511816	Cre03.g144807.t1.1	pyr+	o	o	o	o
Q75T33	512786	Cre12.g497300.t1.2	pyr+	-	o	o	o
Q75VY6	514933	Cre06.g278213.t1.1	pyr+	-	o	o	o
Q9AXJ2	518601	Cre02.g082500.t1.1	pyr+	o	+	-	-
Q9FNS2	522982	Cre06.g257601.t1.2	pyr+	o	o	o	o
Q9FQ96	515778	Cre15.g638500.t1.2	pyr+	o	o	o	o
Q9GGE2	NA	NA	pyr+	o	o	o	o
A1YSB4	509826	Cre10.g430150.t1.2	pyr-	o	o	o	o
A6Q0K5	525653	Cre08.g380250.t1.2	pyr-	o	o	o	o
A8HMM7	511486	Cre01.g042200.t1.1	pyr-	-	o	o	o
A8HZX4	510268	Cre10.g451400.t1.1	pyr-	o	o	o	o
A8I3J7	519187	Cre02.g109550.t1.2	pyr-	-	+	-	-
A8I9T2	518407	Cre02.g073750.t1.2	pyr-	o	o	o	o
A8ICF4	509690	Cre10.g423500.t1.2	pyr-	o	o	o	o
A8ICU7	509626	Cre10.g420550.t1.1	pyr-	-	o	o	o
A8IEH0	520905	Cre03.g172300.t1.2	pyr-	-	o	o	o
A8IKX4	513105	Cre12.g512300.t1.2	pyr-	-	+	o	+
A8IMS6	524049	Cre06.g307600.t1.2	pyr-	o	o	o	o
A8IQG4	517100	Cre17.g700750.t1.2	pyr-	o	o	o	o
A8IRX5	521309	Cre03.g191050.t1.2	pyr-	-	o	o	o
A8IS22	516709	Cre16.g682300.t1.2	pyr-	o	o	o	o
A8IWP6	521401	Cre03.g195500.t1.2	pyr-	o	+	+	o
A8IWP6	521401	Cre03.g195500.t2.1	pyr-	o	+	+	o
A8IX13	521668	Cre03.g208100.t1.1	pyr-	o	o	o	o
A8J0R4	519902	Cre02.g143050.t1.2	pyr-	o	o	o	o
A8J129	519460	Cre09.g387726.t1.1	pyr-	o	o	o	o
A8J244	523531	Cre06.g282800.t1.2	pyr-	o	o	o	o
A8J2S0	520404	Cre03.g149100.t1.2	pyr-	-	o	o	o
A8J462	525405	Cre08.g368900.t1.2	pyr-	-	o	o	o
A8J462	525405	Cre08.g368900.t2.1	pyr-	-	o	o	o
A8J4Q3	526318	Cre09.g411100.t1.2	pyr-	+	o	o	o
A8J4Q3	526318	Cre09.g411100.t2.1	pyr-	+	o	o	o
A8J5B8	513432	Cre12.g528000.t1.2	pyr-	-	+	-	-
A8J6D1	517514	Cre17.g720250.t1.2	pyr-	-	o	o	o
A8J7X3	519813	NA	pyr-	o	+	+	+
A8J841	522983	Cre05.g240850.t1.2	pyr-	-	o	o	o
A8JCZ5	510810	Cre01.g009950.t1.2	pyr-	-	o	o	o
A8JDE1	517366	Cre17.g713450.t1.2	pyr-	o	o	o	o
A8JDH1	517327	Cre17.g711750.t1.2	pyr-	+	+	o	o
A8JEP0	521074	Cre04.g217933.t1.1	pyr-	o	o	o	o
A8JFR9	525057	Cre07.g353450.t1.2	pyr-	o	o	o	o
C5HJ53	NA	NA	pyr-	o	o	o	o
O22472	526443	Cre09.g417150.t1.2	pyr-	o	o	o	o
P00877	NA	NA	pyr-	o	o	o	o
P06007	NA	NA	pyr-	o	o	o	o
P06541	NA	NA	pyr-	o	o	o	o
P10898	NA	NA	pyr-	o	o	o	o
P12154	NA	NA	pyr-	o	o	o	o
P26526	NA	NA	pyr-	o	o	o	o
Q2VA40	524706	Cre07.g336950.t1.1	pyr-	o	o	o	o
Q75VY8	509740	Cre10.g425900.t1.2	pyr-	-	o	o	o
Q7X8Y6	517131	Cre17.g702500.t1.2	pyr-	o	o	o	o
Q84V17	NA	Cre12.g483650.t1.2	pyr-	o	o	o	o
Q84X71	520929/30	Cre03.g173350.t1.2	pyr-	o	o	o	o
Q84X71	520929/30	Cre03.g173350.t2.1	pyr-	o	o	o	o
Q8GUQ9	520259	Cre07.g325746.t1.1	pyr-	o	o	o	o
Q944M9	514302	Cre13.g568850.t1.2	pyr-	-	o	o	o
Q9S9E0	512341	Cre11.g476750.t1.2	pyr-	o	o	o	o
A8HS48	514298	Cre13.g568650.t1.2	o	o	o	o	o
A8ITL0	524777	Cre07.g340350.t1.1	o	o	o	o	o
A8JHU0	512496	Cre12.g483950.t1.2	o	o	o	o	o
Q08365	NA	NA	o	o	o	o	o
Q42690	522439	Cre05.g234550.t1.2	o	o	+	o	-
Q42690	522439	Cre05.g234550.t2.1	o	o	+	o	-
A8HMQ3	511498	Cre01.g042800.t1.2	o	-	+	-	-
A8HNX3	515335	Cre14.g617900.t1.2	o	o	o	o	o
A8HP64	515420	Cre14.g621751.t1.1	o	-	+	-	o
A8HPU3	511025	Cre01.g020350.t1.2	o	o	o	o	o
A8HQU3	511311	Cre01.g034000.t1.2	o	-	o	o	o
A8HTK7	514510	Cre13.g578750.t1.2	o	+	+	+	+
A8HU20	514591	Cre13.g582671.t1.1	o	o	o	o	o
A8HU30	514594	Cre13.g582800.t1.2	o	o	o	o	o
A8HUK0	514667	Cre13.g586300.t1.2	o	o	o	o	o
A8HUU9	514707	Cre13.g588100.t1.2	o	o	+	+	+
A8HVD7	523369	Cre06.g275100.t1.2	o	-	o	o	o
A8HWA8	523232	Cre06.g269050.t1.2	o	-	o	o	o
A8HWZ8	523132	Cre06.g264300.t1.2	o	-	o	o	o
A8HX98	523087	NA	o	o	o	o	o
A8HXR2	523017	Cre06.g259150.t1.2	o	-	+	-	o
A8HXS7	515194	Cre06.g258850.t1.2	o	o	o	o	o
A8HY43	522952	Cre06.g256250.t1.2	o	-	o	o	o
A8HYA9	514003	Cre06.g254400.t1.1	o	-	+	-	-
A8HYM2	522851	Cre06.g251600.t1.2	o	-	o	o	o
A8I0H0	510362	Cre10.g456000.t1.2	o	o	o	o	o
A8I252	518941	Cre02.g098150.t1.2	o	-	+	+	o
A8I274	518932	Cre02.g097650.t1.2	o	o	o	o	o
A8I403	519124	Cre02.g106600.t1.2	o	o	o	o	o
A8I629	524211	Cre07.g313700.t1.1	o	-	o	o	o
A8I9A1	518797	Cre02.g091550.t1.2	o	o	o	o	o
A8I9L1	518854	Cre02.g094100.t1.2	o	o	o	o	o
A8IAV8	509909	Cre10.g434200.t1.1	o	-	o	o	o
A8ICM2	509655	Cre10.g421850.t1.2	o	o	o	o	o
A8IE32	520970	Cre03.g175200.t1.2	o	-	o	o	o
A8IEW6	520843	Cre03.g169400.t1.2	o	-	+	o	+
A8IGU4	524612	Cre07.g332450.t1.2	o	o	o	o	o
A8IJ19	512847	Cre12.g500150.t1.1	o	+	o	o	o
A8IJR6	512942	Cre12.g504550.t1.2	o	o	o	o	o
A8IJY7	512968	Cre12.g505850.t1.2	o	-	o	o	o
A8IKC8	513033	Cre12.g508750.t1.2	o	-	o	o	o
A8IKE6	513040	Cre12.g509050.t1.1	o	-	o	o	o
A8IKI9	513055	Cre12.g509750.t1.2	o	-	o	o	o
A8IKK7	513061	Cre12.g510050.t1.2	o	-	o	o	o
A8IKZ2	513111	Cre12.g512600.t1.2	o	o	o	o	o
A8ILP2	512644	Cre12.g490500.t1.2	o	-	+	-	-
A8IMU3	524041	Cre06.g307250.t1.2	o	o	o	o	o
A8IQU3	517045	Cre17.g698000.t1.2	o	o	o	o	o
A8IR87	517257	Cre17.g708300.t1.2	o	o	o	o	o
A8IRE2	517191	Cre17.g705400.t1.2	o	o	o	o	o
A8IRG9	521162	Cre03.g184550.t1.2	o	-	o	o	o
A8ISZ1	522118	Cre04.g222700.t1.2	o	o	o	o	o
A8IT25	522145	Cre04.g223876.t1.1	o	o	+	+	+
A8IT25	522145	Cre04.g223850.t1.2	o	o	+	+	+
A8ITH8	524751	Cre07.g339150.t1.1	o	-	o	o	o
A8ITL8	524782	Cre07.g340650.t1.2	o	o	+	o	+
A8IU68	524989	Cre07.g350500.t1.2	o	-	o	o	o
A8IUL6	515627	Cre14.g633650.t1.1	o	o	+	-	-
A8IUU3	515610	Cre14.g630847.t1.1	o	o	o	o	o
A8IUU3	515610	Cre14.g630835.t1.1	o	o	o	o	o
A8IV20	515544	Cre14.g627650.t1.1	o	o	o	o	o
A8IVB9	513657	Cre12.g538500.t1.1	o	-	+	-	o
A8IVG9	523886	Cre12.g537050.t1.2	o	-	o	o	o
A8IVV4	513520	Cre12.g532100.t1.2	o	-	+	-	-
A8IVW9	513509	Cre12.g531550.t1.2	o	-	o	o	o
A8IWF9	521346	Cre03.g192850.t1.2	o	-	+	-	+
A8IWS4	521420	Cre03.g196450.t1.2	o	o	+	+	+
A8IXG3	521571	Cre03.g203450.t1.2	o	o	o	o	o
A8IYC6	512845	Cre12.g547351.t1.2	o	o	o	o	o
A8IYP5	514004	Cre12.g554850.t1.2	o	+	o	o	o
A8IYU7	513699	Cre12.g540450.t1.2	o	o	o	o	o
A8IZL5	525847	Cre09.g388750.t1.2	o	-	o	o	o
A8IZX1	525978	Cre09.g394850.t1.2	o	o	o	o	o
A8J0N6	519866	Cre02.g141350.t1.2	o	o	o	o	o
A8J133	519464	Cre09.g387875.t1.1	o	-	+	-	o
A8J137	519469	Cre09.g388097.t1.1	o	o	o	o	o
A8J167	519509	Cre09.g389393.t1.1	o	-	o	o	o
A8J1P1	526183	Cre09.g404650.t1.2	o	o	+	+	+
A8J1S7	521747	Cre18.g749447.t2.1	o	-	o	o	o
A8J1S7	521747	Cre18.g749447.t1.1	o	-	o	o	o
A8J1X0	523444	Cre06.g278750.t1.2	o	o	+	+	+
A8J216	523496	Cre06.g281050.t1.2	o	o	+	+	-
A8J264	523554	Cre06.g283950.t1.2	o	-	o	o	o
A8J2X8	511881	Cre03.g146167.t1.1	o	-	o	o	o
A8J496	525241	Cre08.g360950.t1.1	o	o	+	+	-
A8J4E8	512576	Cre08.g362900.t1.1	o	o	o	o	o
A8J567	513469	Cre12.g529651.t1.1	o	o	o	o	o
A8J5T0	513318	Cre12.g522600.t1.2	o	-	o	o	o
A8J6D5	517518	Cre17.g720400.t1.1	o	+	+	+	+
A8J6D8	517521	Cre17.g720550.t1.2	o	o	o	o	o
A8J6H7	517565	Cre17.g722750.t1.2	o	-	o	o	o
A8J6P2	514498	Cre17.g726000.t1.2	o	o	o	o	o
A8J6R7	517664	Cre17.g727300.t1.2	o	o	o	o	o
A8J6S7	517679	Cre17.g727950.t1.1	o	o	+	o	-
A8J746	512393	Cre11.g479050.t1.2	o	o	o	o	o
A8J785	516980	Cre11.g481450.t1.2	o	o	o	o	o
A8J7F6	520617	Cre03.g158900.t1.2	o	-	o	o	o
A8J7L5	520531	Cre03.g155001.t1.1	o	+	o	o	o
A8J8I8	516183	Cre16.g657650.t1.2	o	+	o	o	o
A8J8U1	516310	Cre16.g663500.t1.2	o	o	+	+	+
A8JAR0	515273	Cre14.g615100.t1.2	o	o	+	+	-
A8JBB4	511953/4	Cre16.g683081.t1.1	o	-	o	o	o
A8JBB4	511953/4	Cre16.g682725.t1.1	o	-	o	o	o
A8JBN8	518200	Cre03.g199759.t1.1	o	-	o	o	o
A8JBN8	518200	Cre03.g199759.t2.1	o	-	o	o	o
A8JBU2	518270	Cre03.g207713.t1.1	o	o	o	o	o
A8JBU3	518271	Cre03.g207825.t2.1	o	-	o	o	o
A8JBU3	518271	Cre03.g207825.t1.1	o	-	o	o	o
A8JBU3	518271	Cre03.g207825.t3.1	o	-	o	o	o
A8JBX4	518317	Cre03.g213313.t1.1	o	o	o	o	o
A8JBY4	520078	Cre11.g467741.t1.1	o	o	o	o	o
A8JBY4	520078	Cre11.g467742.t1.1	o	o	o	o	o
A8JBZ7	520062	Cre11.g467759.t1.1	o	o	o	o	o
A8JC21	512145	Cre11.g467700.t1.1	o	o	o	o	o
A8JC47	512167	Cre11.g468750.t1.2	o	o	o	o	o
A8JCC0	517890/1/2	Cre17.g738000	o	o	o	o	o
A8JCE1	524737	Cre07.g338451.t1.1	o	+	+	+	o
A8JCK3	524668	Cre07.g335200.t1.1	o	o	+	o	-
A8JD33	510610	Cre01.g000400.t1.2	o	o	o	o	o
A8JD33	510610	Cre01.g000350.t1.1	o	o	o	o	o
A8JDA2	517409	Cre17.g715500.t1.2	o	-	+	-	-
A8JDG4	517336	Cre17.g712100.t1.2	o	-	o	o	o
A8JDM6	512742	Cre12.g495300.t1.2	o	-	o	o	o
A8JE91	517973	Cre17.g741450.t1.2	o	-	+	-	-
A8JE98	517984	Cre17.g741850.t1.2	o	-	+	-	-
A8JEG6	512291	Cre02.g095146.t1.1	o	-	o	o	o
A8JEI4	512267/8	Cre02.g095122.t1.1	o	o	o	o	o
A8JEU4	525480	Cre08.g372100.t1.2	o	-	+	-	-
A8JFI7	523787	Cre06.g294950.t1.1	o	o	o	o	o
A8JG55	522425	Cre05.g233950.t1.2	o	o	o	o	o
A8JG58	522422	Cre05.g233800.t1.2	o	-	+	-	o
A8JG73	522405	Cre05.g233050.t1.2	o	-	o	o	o
A8JGB0	522352	Cre24.g755097.t1.1	o	+	+	+	o
A8JGP7	519416	Cre02.g120301.t1.1	o	+	+	o	-
A8JGY3	514060	Cre12.g557600.t1.1	o	-	o	o	o
A8JH98	513127	Cre12.g513200.t1.2	o	-	+	-	-
A8JHB4	513147	Cre12.g514050.t1.2	o	o	o	o	o
A8JHP2	514128	Cre12.g560800.t1.2	o	o	o	o	o
A8JIE0	520331	NA	o	-	o	o	o
A8JIU6	515779-82	Cre15.g638550.t1.1	o	o	o	o	o
D5LAY0	522849	Cre06.g251500.t1.2	o	-	o	o	o
D5LB14	522873	Cre06.g252650.t1.2	o	-	o	o	o
O81349	524464	Cre07.g325500.t1.1	o	-	+	-	-
O98224	510652	Cre01.g002500.t1.2	o	o	o	o	o
P42380	513295	NA	o	o	o	o	o
P93106	521388	Cre03.g194850.t1.2	o	o	o	o	o
Q0ZAZ1	520461	Cre03.g151700.t1.2	o	o	o	o	o
Q0ZAZ1	520461	Cre03.g151750.t1.2	o	o	o	o	o
Q0ZAZ1	520461	Cre03.g151700.t2.1	o	o	o	o	o
Q19VH5	510365	Cre10.g456100.t1.2	o	-	+	o	-
Q39588	526413	Cre09.g415700.t1.2	o	o	+	+	+
Q39603	522821	Cre06.g250100	o	-	o	o	o
Q6DN05	524437	Cre07.g324200.t1.2	o	-	+	+	+
Q6IV67	513097	Cre12.g511850.t1.2	o	o	o	o	o
Q6IYG1	521721	Cre04.g217915.t1.1	o	-	+	o	+
Q6QAY0	525603	Cre08.g378050.t1.2	o	-	o	o	o
Q6QIV9	521596	Cre03.g204650.t1.2	o	o	o	o	o
Q6UKY6	513601	Cre12.g535950.t1.2	o	o	o	o	o
Q6UP31	520055	Cre11.g467767.t1.1	o	o	o	o	o
Q6V9A8	526209	Cre09.g405850.t1.1	o	o	o	o	o
Q7X7A7	522979	Cre06.g257500.t1.2	o	o	o	o	o
Q84SA0	513892	Cre12.g549750.t1.2	o	o	o	o	o
Q84U22	512402	Cre11.g479500.t1.2	o	-	o	o	o
Q84Y02	524874	Cre16.g687900.t1.2	o	o	o	o	o
Q8LK22	516919	Cre16.g691850.t1.2	o	o	o	o	o
Q8RVB8	510990	Cre01.g018800.t1.2	o	o	o	o	o
Q8VZZ5	514684	Cre13.g587050.t1.2	o	-	o	o	o
Q948T5	520827	Cre03.g168700.t1.2	o	o	o	o	o
Q96550	519346	Cre02.g116750.t1.1	o	-	o	o	o
Q96550	519346	Cre02.g116750.t2.1	o	-	o	o	o
Q9XGU3	523738	Cre06.g292550.t1.2	o	o	o	o	o
A2BCY1	NA	Cre02.g073550.t1.2	o	NA	NA	NA	NA
A2PZB5	NA	Cre04.g214502.t1.1	o	NA	NA	NA	NA
A2PZC1	NA	Cre06.g272900.t1.2	o	NA	NA	NA	NA
A2PZC2	NA	Cre13.g565800.t1.2	o	NA	NA	NA	NA
A2PZD0	NA	Cre07.g314650.t1.2	o	NA	NA	NA	NA
A2PZD2	NA	Cre09.g387171.t2.1	o	NA	NA	NA	NA
A2PZD2	NA	Cre09.g387171.t1.1	o	NA	NA	NA	NA
A5YU13	NA	Cre08.g373100.t1.1	o	NA	NA	NA	NA
A8HM32	NA	Cre01.g035350.t1.2	o	NA	NA	NA	NA
A8HM76	NA	Cre01.g036850.t1.2	o	NA	NA	NA	NA
A8HMA8	NA	Cre01.g037850.t1.1	o	NA	NA	NA	NA
A8HMC0	NA	Cre01.g038400.t1.2	o	NA	NA	NA	NA
A8HMD3	NA	Cre01.g038850.t1.1	o	NA	NA	NA	NA
A8HME4	NA	Cre01.g039250.t1.1	o	NA	NA	NA	NA
A8HME4	NA	Cre01.g039250.t2.1	o	NA	NA	NA	NA
A8HME6	NA	Cre01.g039300.t1.2	o	NA	NA	NA	NA
A8HMG7	NA	Cre01.g040000.t1.2	o	NA	NA	NA	NA
A8HMQ1	NA	Cre01.g042750.t1.2	o	NA	NA	NA	NA
A8HMW1	NA	Cre01.g044400.t1.2	o	NA	NA	NA	NA
A8HMX2	NA	Cre01.g044800.t1.2	o	NA	NA	NA	NA
A8HN02	NA	Cre01.g045550.t1.2	o	NA	NA	NA	NA
A8HN48	NA	Cre01.g047700.t1.2	o	NA	NA	NA	NA
A8HN50	NA	Cre01.g047750.t1.2	o	NA	NA	NA	NA
A8HN65	NA	Cre01.g048150.t1.2	o	NA	NA	NA	NA
A8HN88	NA	Cre01.g048750.t1.2	o	NA	NA	NA	NA
A8HN92	NA	Cre01.g048950.t1.2	o	NA	NA	NA	NA
A8HNB4	NA	Cre01.g049900.t1.1	o	NA	NA	NA	NA
A8HND3	NA	Cre01.g050550.t1.2	o	NA	NA	NA	NA
A8HNE3	NA	Cre01.g050850.t2.1	o	NA	NA	NA	NA
A8HNE3	NA	Cre01.g050850.t1.2	o	NA	NA	NA	NA
A8HNE8	NA	Cre01.g050950.t1.2	o	NA	NA	NA	NA
A8HNF4	NA	Cre01.g051100.t1.2	o	NA	NA	NA	NA
A8HNJ8	NA	Cre01.g052100.t1.2	o	NA	NA	NA	NA
A8HNN4	NA	Cre01.g053000.t1.2	o	NA	NA	NA	NA
A8HNR8	NA	Cre14.g616600.t1.2	o	NA	NA	NA	NA
A8HNZ1	NA	Cre14.g618550.t1.2	o	NA	NA	NA	NA
A8HP06	NA	Cre14.g619133.t1.1	o	NA	NA	NA	NA
A8HP10	NA	Cre14.g619300.t1.1	o	NA	NA	NA	NA
A8HP17	NA	Cre14.g619550.t1.2	o	NA	NA	NA	NA
A8HP17	NA	Cre14.g619550.t2.1	o	NA	NA	NA	NA
A8HP55	NA	Cre14.g621450.t1.2	o	NA	NA	NA	NA
A8HP58	NA	NA	o	NA	NA	NA	NA
A8HP61	NA	Cre14.g621650.t1.1	o	NA	NA	NA	NA
A8HP72	NA	Cre01.g010400.t1.2	o	NA	NA	NA	NA
A8HP84	NA	Cre01.g010900.t1.2	o	NA	NA	NA	NA
A8HP90	NA	Cre01.g011000.t1.2	o	NA	NA	NA	NA
A8HPA0	NA	Cre01.g011500.t1.2	o	NA	NA	NA	NA
A8HPF4	NA	Cre01.g013700.t2.1	o	NA	NA	NA	NA
A8HPF4	NA	Cre01.g013700.t1.2	o	NA	NA	NA	NA
A8HPG7	NA	Cre01.g014300.t2.1	o	NA	NA	NA	NA
A8HPG7	NA	Cre01.g014300.t1.1	o	NA	NA	NA	NA
A8HPG8	NA	Cre01.g014350.t1.2	o	NA	NA	NA	NA
A8HPI1	NA	Cre01.g015000.t1.2	o	NA	NA	NA	NA
A8HPJ2	NA	Cre01.g015350.t1.1	o	NA	NA	NA	NA
A8HPL4	NA	Cre01.g016300.t1.1	o	NA	NA	NA	NA
A8HPL8	NA	Cre01.g016500.t1.1	o	NA	NA	NA	NA
A8HPL8	NA	Cre01.g016514.t1.1	o	NA	NA	NA	NA
A8HPP0	NA	Cre01.g017750.t1.1	o	NA	NA	NA	NA
A8HPP0	NA	Cre01.g017750.t2.1	o	NA	NA	NA	NA
A8HPS2	NA	Cre01.g019250.t1.2	o	NA	NA	NA	NA
A8HPT4	NA	Cre01.g019850.t1.1	o	NA	NA	NA	NA
A8HPV3	NA	NA	o	NA	NA	NA	NA
A8HPW8	NA	Cre01.g021600.t1.2	o	NA	NA	NA	NA
A8HPZ8	NA	Cre01.g023350.t1.1	o	NA	NA	NA	NA
A8HQ48	NA	Cre01.g025250.t1.1	o	NA	NA	NA	NA
A8HQ72	NA	Cre01.g026450.t1.2	o	NA	NA	NA	NA
A8HQ77	NA	Cre01.g026600.t1.2	o	NA	NA	NA	NA
A8HQ81	NA	Cre01.g027000.t1.2	o	NA	NA	NA	NA
A8HQ93	NA	Cre01.g027450.t1.2	o	NA	NA	NA	NA
A8HQ97	NA	Cre01.g027800.t1.2	o	NA	NA	NA	NA
A8HQE3	NA	Cre01.g029450.t1.1	o	NA	NA	NA	NA
A8HQF0	NA	Cre01.g029650.t1.1	o	NA	NA	NA	NA
A8HQG3	NA	Cre01.g030050.t1.2	o	NA	NA	NA	NA
A8HQG8	NA	Cre01.g030200.t1.2	o	NA	NA	NA	NA
A8HQJ3	NA	Cre01.g031004.t1.2	o	NA	NA	NA	NA
A8HQT1	NA	Cre01.g033550.t1.2	o	NA	NA	NA	NA
A8HQW1	NA	Cre01.g034400.t1.1	o	NA	NA	NA	NA
A8HR32	NA	Cre13.g562062.t1.2	o	NA	NA	NA	NA
A8HR32	NA	Cre13.g562031.t1.1	o	NA	NA	NA	NA
A8HR39	NA	Cre13.g562150.t1.2	o	NA	NA	NA	NA
A8HR57	NA	Cre13.g562450.t1.2	o	NA	NA	NA	NA
A8HR79	NA	Cre13.g562850.t1.2	o	NA	NA	NA	NA
A8HRF8	NA	Cre13.g564250.t1.2	o	NA	NA	NA	NA
A8HRN8	NA	Cre13.g565450.t1.2	o	NA	NA	NA	NA
A8HRP1	NA	Cre13.g565450.t1.2	o	NA	NA	NA	NA
A8HRR9	NA	Cre13.g565850.t1.1	o	NA	NA	NA	NA
A8HRS5	NA	Cre13.g566000.t1.2	o	NA	NA	NA	NA
A8HRV2	NA	Cre13.g566650.t2.1	o	NA	NA	NA	NA
A8HRV2	NA	Cre13.g566650.t1.2	o	NA	NA	NA	NA
A8HRZ0	NA	Cre13.g567450.t1.2	o	NA	NA	NA	NA
A8HS14	NA	Cre13.g567950.t1.2	o	NA	NA	NA	NA
A8HS59	NA	Cre13.g568900.t1.2	o	NA	NA	NA	NA
A8HSB2	NA	Cre13.g570050.t1.2	o	NA	NA	NA	NA
A8HSS0	NA	Cre13.g572900.t2.1	o	NA	NA	NA	NA
A8HSS0	NA	Cre13.g572900.t1.1	o	NA	NA	NA	NA
A8HSU1	NA	Cre13.g573250.t1.2	o	NA	NA	NA	NA
A8HSU7	NA	Cre13.g573351.t1.2	o	NA	NA	NA	NA
A8HSV0	NA	Cre13.g573400.t1.2	o	NA	NA	NA	NA
A8HT91	NA	Cre13.g576400.t1.2	o	NA	NA	NA	NA
A8HTG4	NA	Cre13.g577850.t1.1	o	NA	NA	NA	NA
A8HTG7	NA	Cre13.g577900.t1.2	o	NA	NA	NA	NA
A8HTK2	NA	Cre13.g578650.t1.1	o	NA	NA	NA	NA
A8HTQ3	NA	Cre13.g579550.t1.1	o	NA	NA	NA	NA
A8HTX0	NA	Cre13.g581400.t1.1	o	NA	NA	NA	NA
A8HTX3	NA	Cre13.g581450.t1.2	o	NA	NA	NA	NA
A8HTX7	NA	Cre13.g581600.t1.2	o	NA	NA	NA	NA
A8HTX7	NA	Cre13.g581600.t1.2	o	NA	NA	NA	NA
A8HTY0	NA	Cre13.g581650.t1.2	o	NA	NA	NA	NA
A8HU27	NA	NA	o	NA	NA	NA	NA
A8HUE0	NA	Cre13.g585150.t1.2	o	NA	NA	NA	NA
A8HVF8	NA	Cre06.g274700.t1.1	o	NA	NA	NA	NA
A8HVJ9	NA	Cre06.g273700.t1.2	o	NA	NA	NA	NA
A8HVK4	NA	Cre06.g273600.t1.2	o	NA	NA	NA	NA
A8HVM3	NA	Cre06.g273300.t1.2	o	NA	NA	NA	NA
A8HVP2	NA	Cre06.g272950.t1.1	o	NA	NA	NA	NA
A8HVP7	NA	Cre06.g272850.t1.2	o	NA	NA	NA	NA
A8HVQ1	NA	Cre06.g272800.t1.2	o	NA	NA	NA	NA
A8HW56	NA	Cre06.g269950.t1.2	o	NA	NA	NA	NA
A8HW92	NA	Cre06.g269450.t1.2	o	NA	NA	NA	NA
A8HWI6	NA	Cre06.g267500.t1.2	o	NA	NA	NA	NA
A8HWS8	NA	Cre06.g265800.t1.2	o	NA	NA	NA	NA
A8HX04	NA	Cre06.g264200.t1.2	o	NA	NA	NA	NA
A8HX52	NA	NA	o	NA	NA	NA	NA
A8HX54	NA	Cre06.g263250.t1.1	o	NA	NA	NA	NA
A8HX70	NA	Cre06.g262900.t1.2	o	NA	NA	NA	NA
A8HX89	NA	Cre06.g262700.t1.1	o	NA	NA	NA	NA
A8HXA2	NA	Cre06.g262250.t1.2	o	NA	NA	NA	NA
A8HXA6	NA	Cre06.g262100.t1.1	o	NA	NA	NA	NA
A8HXC5	NA	Cre06.g261800.t1.2	o	NA	NA	NA	NA
A8HXE1	NA	Cre06.g261450.t1.2	o	NA	NA	NA	NA
A8HXG5	NA	Cre06.g261000.t1.2	o	NA	NA	NA	NA
A8HXL8	NA	Cre06.g259900.t1.2	o	NA	NA	NA	NA
A8HXM1	NA	Cre06.g259850.t1.2	o	NA	NA	NA	NA
A8HXM5	NA	Cre06.g259800.t1.2	o	NA	NA	NA	NA
A8HXS9	NA	Cre06.g258733.t1.1	o	NA	NA	NA	NA
A8HXS9	NA	Cre06.g258733.t2.1	o	NA	NA	NA	NA
A8HXT4	NA	Cre06.g258700.t1.1	o	NA	NA	NA	NA
A8HXW8	NA	Cre06.g257950.t1.2	o	NA	NA	NA	NA
A8HXX4	NA	Cre06.g257850.t1.2	o	NA	NA	NA	NA
A8HXX8	NA	Cre06.g257700.t1.1	o	NA	NA	NA	NA
A8HXZ5	NA	Cre06.g257450.t1.2	o	NA	NA	NA	NA
A8HY75	NA	Cre06.g255400.t1.2	o	NA	NA	NA	NA
A8HYJ1	NA	Cre06.g252200.t1.2	o	NA	NA	NA	NA
A8HYQ1	NA	Cre06.g251100.t1.2	o	NA	NA	NA	NA
A8HYQ6	NA	Cre06.g251000.t1.2	o	NA	NA	NA	NA
A8HYR2	NA	Cre06.g250902.t1.1	o	NA	NA	NA	NA
A8HYU2	NA	Cre06.g250250.t1.2	o	NA	NA	NA	NA
A8HZF9	NA	Cre10.g447950.t1.2	o	NA	NA	NA	NA
A8HZX1	NA	Cre10.g451350.t1.1	o	NA	NA	NA	NA
A8HZZ1	NA	Cre10.g451900.t1.1	o	NA	NA	NA	NA
A8I023	NA	Cre10.g452450.t1.2	o	NA	NA	NA	NA
A8I093	NA	Cre10.g453900.t1.2	o	NA	NA	NA	NA
A8I0C9	NA	Cre10.g454734.t1.1	o	NA	NA	NA	NA
A8I0C9	NA	Cre10.g454734.t2.1	o	NA	NA	NA	NA
A8I0I1	NA	Cre10.g456200.t1.2	o	NA	NA	NA	NA
A8I0M0	NA	Cre10.g457000.t1.1	o	NA	NA	NA	NA
A8I0V1	NA	Cre10.g458500.t1.2	o	NA	NA	NA	NA
A8I0Y2	NA	Cre10.g459250.t1.2	o	NA	NA	NA	NA
A8I0Z4	NA	Cre10.g459500.t1.1	o	NA	NA	NA	NA
A8I164	NA	Cre10.g461050.t1.2	o	NA	NA	NA	NA
A8I175	NA	Cre10.g461250.t1.1	o	NA	NA	NA	NA
A8I1B8	NA	Cre10.g462250.t1.2	o	NA	NA	NA	NA
A8I1M5	NA	Cre10.g465550.t1.1	o	NA	NA	NA	NA
A8I1Y0	NA	Cre02.g099300.t1.2	o	NA	NA	NA	NA
A8I232	NA	Cre02.g098450.t1.2	o	NA	NA	NA	NA
A8I247	NA	Cre02.g098250.t1.2	o	NA	NA	NA	NA
A8I263	NA	Cre02.g097900.t1.2	o	NA	NA	NA	NA
A8I282	NA	Cre02.g097550.t1.2	o	NA	NA	NA	NA
A8I297	NA	Cre02.g097400.t1.2	o	NA	NA	NA	NA
A8I2E0	NA	Cre02.g096150.t1.2	o	NA	NA	NA	NA
A8I2H7	NA	Cre02.g095200.t1.2	o	NA	NA	NA	NA
A8I2S1	NA	Cre02.g115400.t1.1	o	NA	NA	NA	NA
A8I2T0	NA	Cre02.g115200.t1.2	o	NA	NA	NA	NA
A8I2Y8	NA	Cre02.g113550.t1.2	o	NA	NA	NA	NA
A8I305	NA	Cre02.g113200.t1.1	o	NA	NA	NA	NA
A8I311	NA	Cre02.g113100.t1.2	o	NA	NA	NA	NA
A8I363	NA	Cre02.g111800.t1.2	o	NA	NA	NA	NA
A8I382	NA	Cre02.g111450.t1.2	o	NA	NA	NA	NA
A8I3E9	NA	Cre02.g110350.t1.2	o	NA	NA	NA	NA
A8I3J5	NA	Cre02.g109600.t1.2	o	NA	NA	NA	NA
A8I3Q0	NA	Cre02.g108450.t1.2	o	NA	NA	NA	NA
A8I3W3	NA	Cre02.g107300.t1.2	o	NA	NA	NA	NA
A8I495	NA	Cre02.g104900.t1.2	o	NA	NA	NA	NA
A8I4A8	NA	Cre02.g104650.t1.1	o	NA	NA	NA	NA
A8I4A8	NA	Cre02.g104650.t2.1	o	NA	NA	NA	NA
A8I4H4	NA	Cre02.g103550.t1.2	o	NA	NA	NA	NA
A8I4R2	NA	Cre02.g101950.t1.2	o	NA	NA	NA	NA
A8I4S9	NA	Cre02.g101400.t1.2	o	NA	NA	NA	NA
A8I523	NA	Cre05.g241850.t1.2	o	NA	NA	NA	NA
A8I528	NA	Cre05.g241950.t1.2	o	NA	NA	NA	NA
A8I542	NA	Cre05.g242350.t1.2	o	NA	NA	NA	NA
A8I554	NA	Cre05.g242550.t1.2	o	NA	NA	NA	NA
A8I5A0	NA	Cre05.g243800.t1.2	o	NA	NA	NA	NA
A8I5J8	NA	Cre05.g245900.t1.2	o	NA	NA	NA	NA
A8I5K1	NA	Cre05.g245950.t1.1	o	NA	NA	NA	NA
A8I5Q6	NA	Cre05.g247400.t1.2	o	NA	NA	NA	NA
A8I5Q6	NA	Cre05.g247450.t1.2	o	NA	NA	NA	NA
A8I5R9	NA	Cre05.g247851.t1.1	o	NA	NA	NA	NA
A8I5S5	NA	Cre05.g247950.t1.2	o	NA	NA	NA	NA
A8I5V6	NA	Cre07.g312050.t1.1	o	NA	NA	NA	NA
A8I647	NA	Cre07.g314150.t1.2	o	NA	NA	NA	NA
A8I6C1	NA	NA	o	NA	NA	NA	NA
A8I6D1	NA	Cre07.g316000.t1.2	o	NA	NA	NA	NA
A8I6R4	NA	Cre07.g318750.t1.2	o	NA	NA	NA	NA
A8I6T5	NA	Cre07.g319300.t1.1	o	NA	NA	NA	NA
A8I6X2	NA	Cre07.g319950.t1.2	o	NA	NA	NA	NA
A8I720	NA	Cre07.g320900.t1.2	o	NA	NA	NA	NA
A8I741	NA	Cre07.g321300.t1.2	o	NA	NA	NA	NA
A8I748	NA	Cre07.g321400.t1.1	o	NA	NA	NA	NA
A8I775	NA	Cre07.g321800.t1.2	o	NA	NA	NA	NA
A8I7F2	NA	Cre07.g323600.t1.1	o	NA	NA	NA	NA
A8I7N8	NA	Cre07.g325400.t1.2	o	NA	NA	NA	NA
A8I7T1	NA	Cre02.g080650.t1.2	o	NA	NA	NA	NA
A8I7T8	NA	Cre02.g080700.t1.2	o	NA	NA	NA	NA
A8I7W0	NA	Cre02.g081050.t1.2	o	NA	NA	NA	NA
A8I7X0	NA	Cre02.g081250.t1.2	o	NA	NA	NA	NA
A8I826	NA	Cre02.g082250.t1.1	o	NA	NA	NA	NA
A8I832	NA	Cre02.g082350.t1.1	o	NA	NA	NA	NA
A8I832	NA	Cre02.g082350.t2.1	o	NA	NA	NA	NA
A8I848	NA	Cre02.g082877.t1.1	o	NA	NA	NA	NA
A8I893	NA	Cre02.g083800.t2.1	o	NA	NA	NA	NA
A8I893	NA	Cre02.g083800.t1.2	o	NA	NA	NA	NA
A8I8A3	NA	Cre02.g083950.t1.1	o	NA	NA	NA	NA
A8I8A6	NA	Cre02.g084000.t1.2	o	NA	NA	NA	NA
A8I8E9	NA	Cre02.g084900.t1.2	o	NA	NA	NA	NA
A8I8N5	NA	Cre02.g086600.t1.2	o	NA	NA	NA	NA
A8I8Q5	NA	Cre02.g087150.t1.2	o	NA	NA	NA	NA
A8I8V5	NA	Cre02.g087950.t1.2	o	NA	NA	NA	NA
A8I8V6	NA	Cre02.g088000.t1.2	o	NA	NA	NA	NA
A8I8X8	NA	Cre02.g088600.t1.2	o	NA	NA	NA	NA
A8I8Z1	NA	Cre02.g088850.t1.2	o	NA	NA	NA	NA
A8I8Z4	NA	Cre02.g088900.t1.2	o	NA	NA	NA	NA
A8I901	NA	Cre02.g089100.t1.2	o	NA	NA	NA	NA
A8I972	NA	Cre02.g090850.t1.1	o	NA	NA	NA	NA
A8I980	NA	Cre02.g091050.t1.2	o	NA	NA	NA	NA
A8I982	NA	Cre02.g091100.t1.2	o	NA	NA	NA	NA
A8I9E8	NA	Cre02.g092700.t1.2	o	NA	NA	NA	NA
A8I9H5	NA	Cre02.g093450.t1.2	o	NA	NA	NA	NA
A8I9I9	NA	Cre02.g093650.t1.2	o	NA	NA	NA	NA
A8I9M5	NA	Cre02.g094250.t1.1	o	NA	NA	NA	NA
A8I9R1	NA	Cre02.g073200.t1.2	o	NA	NA	NA	NA
A8I9S6	NA	Cre02.g073650.t2.1	o	NA	NA	NA	NA
A8I9S6	NA	Cre02.g073650.t1.2	o	NA	NA	NA	NA
A8I9S9	NA	Cre02.g073700.t1.2	o	NA	NA	NA	NA
A8I9S9	NA	Cre02.g073700.t2.1	o	NA	NA	NA	NA
A8I9X5	NA	Cre02.g074650.t1.2	o	NA	NA	NA	NA
A8I9X5	NA	Cre02.g074626.t1.1	o	NA	NA	NA	NA
A8IA18	NA	Cre02.g075700.t1.2	o	NA	NA	NA	NA
A8IA39	NA	Cre02.g076250.t1.1	o	NA	NA	NA	NA
A8IA42	NA	Cre02.g076300.t1.1	o	NA	NA	NA	NA
A8IA45	NA	Cre02.g076350.t1.2	o	NA	NA	NA	NA
A8IA86	NA	Cre02.g077300.t1.2	o	NA	NA	NA	NA
A8IAA8	NA	Cre02.g077750.t1.2	o	NA	NA	NA	NA
A8IAA9	NA	Cre02.g077800.t1.2	o	NA	NA	NA	NA
A8IAB5	NA	Cre02.g077850.t1.2	o	NA	NA	NA	NA
A8IAC7	NA	Cre02.g078100.t1.1	o	NA	NA	NA	NA
A8IAE5	NA	Cre02.g078507.t1.2	o	NA	NA	NA	NA
A8IAK1	NA	Cre02.g079550.t1.2	o	NA	NA	NA	NA
A8IAK9	NA	Cre02.g079700.t1.2	o	NA	NA	NA	NA
A8IAL8	NA	Cre02.g079800.t1.2	o	NA	NA	NA	NA
A8IAN1	NA	Cre02.g080200.t1.2	o	NA	NA	NA	NA
A8IAN4	NA	Cre02.g080250.t1.2	o	NA	NA	NA	NA
A8IAT4	NA	Cre10.g434750.t1.2	o	NA	NA	NA	NA
A8IAW5	NA	Cre10.g433950.t1.1	o	NA	NA	NA	NA
A8IAY6	NA	Cre10.g433600.t1.2	o	NA	NA	NA	NA
A8IB70	NA	Cre10.g432000.t1.2	o	NA	NA	NA	NA
A8IBF4	NA	Cre10.g430501.t1.1	o	NA	NA	NA	NA
A8IBF6	NA	Cre10.g430501.t1.1	o	NA	NA	NA	NA
A8IBG1	NA	Cre10.g430400.t1.2	o	NA	NA	NA	NA
A8IBU6	NA	Cre10.g428200.t1.2	o	NA	NA	NA	NA
A8IBV4	NA	Cre10.g428050.t1.1	o	NA	NA	NA	NA
A8IBY2	NA	Cre10.g427700.t1.2	o	NA	NA	NA	NA
A8IC90	NA	Cre10.g424850.t1.2	o	NA	NA	NA	NA
A8ICB0	NA	Cre10.g424450.t1.2	o	NA	NA	NA	NA
A8ICB3	NA	Cre10.g424400.t1.2	o	NA	NA	NA	NA
A8ICC8	NA	Cre10.g424100.t1.2	o	NA	NA	NA	NA
A8ICC8	NA	Cre10.g424050.t1.1	o	NA	NA	NA	NA
A8ICC8	NA	Cre10.g424000.t1.1	o	NA	NA	NA	NA
A8ICE4	NA	Cre10.g423650.t1.2	o	NA	NA	NA	NA
A8ICG7	NA	Cre10.g423300.t1.1	o	NA	NA	NA	NA
A8ICN7	NA	Cre10.g421600.t1.2	o	NA	NA	NA	NA
A8ICT4	NA	Cre10.g420700.t1.2	o	NA	NA	NA	NA
A8ICV4	NA	Cre10.g420350.t1.2	o	NA	NA	NA	NA
A8ID17	NA	Cre10.g418950.t1.1	o	NA	NA	NA	NA
A8ID17	NA	Cre10.g418950.t2.1	o	NA	NA	NA	NA
A8ID63	NA	Cre10.g418100.t1.1	o	NA	NA	NA	NA
A8IDN1	NA	Cre03.g178500.t1.2	o	NA	NA	NA	NA
A8IDN1	NA	Cre03.g178450.t1.2	o	NA	NA	NA	NA
A8IDY0	NA	Cre03.g176250.t1.2	o	NA	NA	NA	NA
A8IDY8	NA	Cre03.g176100.t1.2	o	NA	NA	NA	NA
A8IE04	NA	Cre03.g175750.t1.2	o	NA	NA	NA	NA
A8IE23	NA	Cre03.g175400.t2.1	o	NA	NA	NA	NA
A8IE23	NA	Cre03.g175400.t1.2	o	NA	NA	NA	NA
A8IED9	NA	Cre03.g172950.t1.2	o	NA	NA	NA	NA
A8IEE5	NA	Cre03.g172850.t1.2	o	NA	NA	NA	NA
A8IEF7	NA	Cre03.g172500.t1.1	o	NA	NA	NA	NA
A8IEN5	NA	Cre03.g170900.t1.1	o	NA	NA	NA	NA
A8IF06	NA	Cre03.g168550.t1.1	o	NA	NA	NA	NA
A8IF08	NA	Cre03.g168450.t1.2	o	NA	NA	NA	NA
A8IFC8	NA	Cre03.g166050.t1.2	o	NA	NA	NA	NA
A8IFH4	NA	Cre03.g165000.t1.2	o	NA	NA	NA	NA
A8IFJ3	NA	Cre03.g164700.t1.2	o	NA	NA	NA	NA
A8IFJ3	NA	Cre03.g164750.t1.2	o	NA	NA	NA	NA
A8IFN3	NA	Cre03.g164000.t1.2	o	NA	NA	NA	NA
A8IFW1	NA	Cre03.g162550.t1.1	o	NA	NA	NA	NA
A8IGI0	NA	Cre10.g435850.t1.2	o	NA	NA	NA	NA
A8IGN6	NA	Cre07.g333150.t1.2	o	NA	NA	NA	NA
A8IGY1	NA	Cre07.g331900.t1.2	o	NA	NA	NA	NA
A8IH03	NA	Cre07.g331550.t1.2	o	NA	NA	NA	NA
A8IH07	NA	Cre07.g331500.t1.1	o	NA	NA	NA	NA
A8IH77	NA	Cre07.g330250.t1.2	o	NA	NA	NA	NA
A8IHB3	NA	Cre07.g329700.t1.2	o	NA	NA	NA	NA
A8IHH9	NA	Cre07.g328226.t1.1	o	NA	NA	NA	NA
A8IHH9	NA	Cre07.g328200.t1.2	o	NA	NA	NA	NA
A8IHL6	NA	Cre07.g327350.t1.2	o	NA	NA	NA	NA
A8IHM8	NA	Cre07.g326800.t1.1	o	NA	NA	NA	NA
A8IHX1	NA	Cre10.g444700.t1.1	o	NA	NA	NA	NA
A8II42	NA	Cre10.g443250.t1.2	o	NA	NA	NA	NA
A8II71	NA	Cre10.g442700.t1.2	o	NA	NA	NA	NA
A8IIA8	NA	Cre10.g441850.t2.1	o	NA	NA	NA	NA
A8IIA8	NA	Cre10.g441850.t1.1	o	NA	NA	NA	NA
A8IID0	NA	Cre10.g441400.t1.2	o	NA	NA	NA	NA
A8IIK8	NA	Cre10.g439900.t1.2	o	NA	NA	NA	NA
A8IIL1	NA	Cre10.g439850.t1.2	o	NA	NA	NA	NA
A8IIL8	NA	Cre10.g439700.t1.2	o	NA	NA	NA	NA
A8IIP9	NA	Cre10.g439100.t1.2	o	NA	NA	NA	NA
A8IJ60	NA	Cre12.g500950.t1.2	o	NA	NA	NA	NA
A8IJE5	NA	Cre12.g502300.t1.2	o	NA	NA	NA	NA
A8IJK9	NA	Cre12.g503500.t1.1	o	NA	NA	NA	NA
A8IJL8	NA	Cre12.g503650.t1.2	o	NA	NA	NA	NA
A8IK58	NA	Cre12.g507400.t1.2	o	NA	NA	NA	NA
A8IK69	NA	Cre11.g467717.t1.1	o	NA	NA	NA	NA
A8IK91	NA	Cre12.g508000.t1.1	o	NA	NA	NA	NA
A8IK94	NA	Cre12.g508050.t1.2	o	NA	NA	NA	NA
A8IK98	NA	Cre12.g508150.t1.2	o	NA	NA	NA	NA
A8IKA4	NA	Cre12.g508250.t1.1	o	NA	NA	NA	NA
A8IKB4	NA	Cre12.g508500.t1.2	o	NA	NA	NA	NA
A8IKD6	NA	Cre12.g508900.t1.2	o	NA	NA	NA	NA
A8IKH9	NA	Cre12.g509550.t1.1	o	NA	NA	NA	NA
A8IKI6	NA	Cre12.g509700.t1.1	o	NA	NA	NA	NA
A8IKN8	NA	Cre12.g510400.t1.1	o	NA	NA	NA	NA
A8IKP1	NA	Cre12.g510450.t1.2	o	NA	NA	NA	NA
A8IKQ0	NA	Cre12.g510650.t1.2	o	NA	NA	NA	NA
A8IKQ6	NA	Cre12.g510800.t1.2	o	NA	NA	NA	NA
A8IKQ9	NA	Cre12.g510850.t1.2	o	NA	NA	NA	NA
A8IKW6	NA	Cre12.g511900.t1.2	o	NA	NA	NA	NA
A8IL08	NA	Cre12.g485800.t1.2	o	NA	NA	NA	NA
A8IL29	NA	Cre12.g486250.t1.2	o	NA	NA	NA	NA
A8IL32	NA	Cre12.g486300.t1.2	o	NA	NA	NA	NA
A8IL88	NA	Cre12.g487450.t1.1	o	NA	NA	NA	NA
A8ILC2	NA	Cre12.g488173.t1.2	o	NA	NA	NA	NA
A8ILF4	NA	Cre12.g488850.t1.1	o	NA	NA	NA	NA
A8ILF4	NA	Cre12.g488850.t2.1	o	NA	NA	NA	NA
A8ILG8	NA	Cre12.g489153.t1.1	o	NA	NA	NA	NA
A8ILJ9	NA	Cre12.g489700.t1.2	o	NA	NA	NA	NA
A8ILK1	NA	Cre12.g489750.t1.2	o	NA	NA	NA	NA
A8ILL5	NA	Cre12.g490000.t1.2	o	NA	NA	NA	NA
A8ILN4	NA	Cre12.g490350.t1.1	o	NA	NA	NA	NA
A8ILT1	NA	Cre12.g491500.t1.2	o	NA	NA	NA	NA
A8ILX2	NA	Cre06.g311850.t1.1	o	NA	NA	NA	NA
A8ILX2	NA	Cre06.g311900.t1.2	o	NA	NA	NA	NA
A8IM71	NA	Cre06.g310750.t1.2	o	NA	NA	NA	NA
A8IML7	NA	Cre06.g308850.t1.2	o	NA	NA	NA	NA
A8IMN3	NA	Cre06.g308533.t2.1	o	NA	NA	NA	NA
A8IMN3	NA	Cre06.g308533.t1.1	o	NA	NA	NA	NA
A8IMN5	NA	Cre06.g308500.t1.2	o	NA	NA	NA	NA
A8IMP0	NA	Cre06.g308350.t1.2	o	NA	NA	NA	NA
A8IMU7	NA	Cre06.g307250.t1.2	o	NA	NA	NA	NA
A8IMY5	NA	Cre06.g306601.t1.1	o	NA	NA	NA	NA
A8IMZ5	NA	Cre06.g306300.t1.2	o	NA	NA	NA	NA
A8IN92	NA	Cre06.g304350.t1.2	o	NA	NA	NA	NA
A8IN95	NA	Cre06.g304300.t1.2	o	NA	NA	NA	NA
A8INI3	NA	Cre06.g302700.t1.1	o	NA	NA	NA	NA
A8INR7	NA	Cre06.g300800.t1.2	o	NA	NA	NA	NA
A8INS3	NA	Cre06.g300700.t1.1	o	NA	NA	NA	NA
A8IP17	NA	Cre06.g298650.t1.2	o	NA	NA	NA	NA
A8IP37	NA	Cre06.g298400.t1.2	o	NA	NA	NA	NA
A8IP37	NA	Cre06.g298350.t1.2	o	NA	NA	NA	NA
A8IP53	NA	Cre06.g298100.t1.2	o	NA	NA	NA	NA
A8IPC9	NA	Cre06.g296600.t1.2	o	NA	NA	NA	NA
A8IPE0	NA	Cre06.g296400.t1.2	o	NA	NA	NA	NA
A8IPH5	NA	Cre06.g295700.t1.1	o	NA	NA	NA	NA
A8IPI7	NA	Cre06.g295450.t1.2	o	NA	NA	NA	NA
A8IPQ9	NA	Cre17.g705000.t1.2	o	NA	NA	NA	NA
A8IQ09	NA	Cre17.g703700.t1.1	o	NA	NA	NA	NA
A8IQ62	NA	Cre17.g702800.t1.2	o	NA	NA	NA	NA
A8IQA9	NA	Cre17.g702150.t1.2	o	NA	NA	NA	NA
A8IQB8	NA	Cre17.g701700.t2.1	o	NA	NA	NA	NA
A8IQB8	NA	Cre17.g701700.t1.2	o	NA	NA	NA	NA
A8IQC1	NA	Cre17.g701650.t1.2	o	NA	NA	NA	NA
A8IQC5	NA	Cre17.g701500.t1.2	o	NA	NA	NA	NA
A8IQE3	NA	Cre17.g701200.t2.1	o	NA	NA	NA	NA
A8IQE3	NA	Cre17.g701200.t1.2	o	NA	NA	NA	NA
A8IQL7	NA	Cre17.g699600.t1.2	o	NA	NA	NA	NA
A8IQM0	NA	Cre17.g699550.t1.1	o	NA	NA	NA	NA
A8IQQ1	NA	Cre17.g699000.t1.2	o	NA	NA	NA	NA
A8IQQ1	NA	Cre17.g699000.t2.1	o	NA	NA	NA	NA
A8IQS8	NA	Cre17.g698450.t1.2	o	NA	NA	NA	NA
A8IQV5	NA	Cre17.g697450.t1.2	o	NA	NA	NA	NA
A8IQZ0	NA	Cre17.g696350.t1.2	o	NA	NA	NA	NA
A8IR49	NA	Cre17.g709850.t1.2	o	NA	NA	NA	NA
A8IR69	NA	Cre17.g709150.t1.2	o	NA	NA	NA	NA
A8IR74	NA	Cre17.g708800.t1.1	o	NA	NA	NA	NA
A8IR79	NA	Cre17.g708600.t1.2	o	NA	NA	NA	NA
A8IR93	NA	Cre17.g708100.t1.2	o	NA	NA	NA	NA
A8IR98	NA	Cre17.g707900.t1.2	o	NA	NA	NA	NA
A8IRB3	NA	Cre17.g706950.t1.2	o	NA	NA	NA	NA
A8IRH4	NA	Cre03.g184700.t2.1	o	NA	NA	NA	NA
A8IRH4	NA	Cre03.g184700.t1.2	o	NA	NA	NA	NA
A8IRI7	NA	Cre03.g185300.t1.2	o	NA	NA	NA	NA
A8IRK4	NA	Cre03.g185550.t1.2	o	NA	NA	NA	NA
A8IRK5	NA	Cre03.g185600.t1.1	o	NA	NA	NA	NA
A8IRQ1	NA	Cre03.g187450.t1.2	o	NA	NA	NA	NA
A8IRR9	NA	Cre03.g188650.t1.2	o	NA	NA	NA	NA
A8IRT2	NA	Cre03.g189250.t1.2	o	NA	NA	NA	NA
A8IRT4	NA	Cre03.g189300.t1.1	o	NA	NA	NA	NA
A8IRT7	NA	Cre03.g189450.t1.2	o	NA	NA	NA	NA
A8IRT7	NA	Cre03.g189500.t1.2	o	NA	NA	NA	NA
A8IRT8	NA	Cre03.g189500.t1.2	o	NA	NA	NA	NA
A8IRU6	NA	Cre03.g189800.t1.2	o	NA	NA	NA	NA
A8IRV0	NA	Cre03.g189950.t1.2	o	NA	NA	NA	NA
A8IRV6	NA	Cre03.g190100.t1.1	o	NA	NA	NA	NA
A8IRW5	NA	Cre03.g190500.t1.2	o	NA	NA	NA	NA
A8IRZ2	NA	Cre16.g680900.t1.2	o	NA	NA	NA	NA
A8IS44	NA	Cre16.g682800.t1.2	o	NA	NA	NA	NA
A8IS47	NA	Cre16.g682900.t2.1	o	NA	NA	NA	NA
A8IS47	NA	Cre16.g682900.t1.2	o	NA	NA	NA	NA
A8IS72	NA	Cre16.g683950.t1.2	o	NA	NA	NA	NA
A8IS88	NA	Cre16.g684650.t1.2	o	NA	NA	NA	NA
A8ISA8	NA	Cre16.g685500.t2.1	o	NA	NA	NA	NA
A8ISA8	NA	Cre16.g685500.t1.2	o	NA	NA	NA	NA
A8ISE3	NA	Cre16.g687300.t1.2	o	NA	NA	NA	NA
A8ISE5	NA	Cre16.g687350.t1.2	o	NA	NA	NA	NA
A8ISG3	NA	Cre16.g688050.t1.1	o	NA	NA	NA	NA
A8ISJ9	NA	Cre16.g669525.t1.1	o	NA	NA	NA	NA
A8ISK2	NA	Cre16.g667750.t1.2	o	NA	NA	NA	NA
A8ISN6	NA	Cre04.g218250.t1.2	o	NA	NA	NA	NA
A8ISS0	NA	Cre04.g219576.t1.1	o	NA	NA	NA	NA
A8ISS0	NA	Cre04.g219600.t1.2	o	NA	NA	NA	NA
A8IST1	NA	Cre04.g220200.t1.2	o	NA	NA	NA	NA
A8IST1	NA	Cre04.g220200.t2.1	o	NA	NA	NA	NA
A8IST1	NA	Cre04.g220200.t3.1	o	NA	NA	NA	NA
A8IST3	NA	Cre04.g220350.t2.1	o	NA	NA	NA	NA
A8IST3	NA	Cre04.g220350.t1.2	o	NA	NA	NA	NA
A8ISV8	NA	Cre04.g221400.t1.2	o	NA	NA	NA	NA
A8IT23	NA	Cre04.g223800.t2.1	o	NA	NA	NA	NA
A8IT23	NA	Cre04.g223800.t1.2	o	NA	NA	NA	NA
A8ITF0	NA	Cre04.g229550.t1.1	o	NA	NA	NA	NA
A8ITF3	NA	Cre04.g229700.t1.2	o	NA	NA	NA	NA
A8ITJ3	NA	Cre07.g339700.t1.2	o	NA	NA	NA	NA
A8ITK6	NA	Cre07.g340200.t1.1	o	NA	NA	NA	NA
A8ITS8	NA	Cre07.g343700.t1.2	o	NA	NA	NA	NA
A8ITU2	NA	Cre07.g344400.t1.2	o	NA	NA	NA	NA
A8ITU6	NA	Cre07.g344550.t1.2	o	NA	NA	NA	NA
A8ITV3	NA	Cre07.g344950.t1.2	o	NA	NA	NA	NA
A8ITX0	NA	Cre07.g346050.t2.1	o	NA	NA	NA	NA
A8ITX0	NA	Cre07.g346050.t1.2	o	NA	NA	NA	NA
A8ITX5	NA	Cre07.g346350.t1.2	o	NA	NA	NA	NA
A8ITX5	NA	Cre07.g346350.t2.1	o	NA	NA	NA	NA
A8ITZ0	NA	Cre07.g347100.t1.2	o	NA	NA	NA	NA
A8IU48	NA	Cre07.g349650.t1.2	o	NA	NA	NA	NA
A8IUB8	NA	Cre07.g352650.t1.2	o	NA	NA	NA	NA
A8IUC3	NA	Cre07.g352850.t1.2	o	NA	NA	NA	NA
A8IUL5	NA	Cre14.g633750.t1.1	o	NA	NA	NA	NA
A8IUL9	NA	Cre14.g633550.t1.2	o	NA	NA	NA	NA
A8IUR4	NA	Cre14.g631900.t1.2	o	NA	NA	NA	NA
A8IUU2	NA	Cre14.g630859.t1.1	o	NA	NA	NA	NA
A8IUV7	NA	Cre14.g630100.t1.2	o	NA	NA	NA	NA
A8IV18	NA	NA	o	NA	NA	NA	NA
A8IV36	NA	Cre14.g626900.t1.2	o	NA	NA	NA	NA
A8IV40	NA	Cre14.g626700.t1.2	o	NA	NA	NA	NA
A8IV67	NA	Cre14.g625400.t1.1	o	NA	NA	NA	NA
A8IVE2	NA	Cre12.g537800.t1.2	o	NA	NA	NA	NA
A8IVF0	NA	Cre12.g537581.t1.1	o	NA	NA	NA	NA
A8IVG0	NA	Cre12.g537200.t1.2	o	NA	NA	NA	NA
A8IVH2	NA	Cre12.g536800.t1.2	o	NA	NA	NA	NA
A8IVK1	NA	Cre12.g535851.t1.1	o	NA	NA	NA	NA
A8IVM9	NA	Cre12.g534800.t1.1	o	NA	NA	NA	NA
A8IVN2	NA	Cre12.g534700.t1.2	o	NA	NA	NA	NA
A8IVN6	NA	Cre12.g534600.t1.2	o	NA	NA	NA	NA
A8IVR6	NA	Cre12.g533550.t1.1	o	NA	NA	NA	NA
A8IVS6	NA	Cre12.g533050.t1.2	o	NA	NA	NA	NA
A8IVU0	NA	Cre12.g532550.t1.1	o	NA	NA	NA	NA
A8IVY4	NA	Cre12.g531100.t2.1	o	NA	NA	NA	NA
A8IVY4	NA	Cre12.g531100.t1.2	o	NA	NA	NA	NA
A8IVZ3	NA	Cre12.g530850.t1.1	o	NA	NA	NA	NA
A8IVZ3	NA	Cre12.g530850.t3.1	o	NA	NA	NA	NA
A8IVZ3	NA	Cre12.g530850.t2.1	o	NA	NA	NA	NA
A8IVZ9	NA	Cre12.g530650.t2.1	o	NA	NA	NA	NA
A8IVZ9	NA	Cre12.g530650.t1.1	o	NA	NA	NA	NA
A8IW20	NA	Cre12.g529950.t1.2	o	NA	NA	NA	NA
A8IW34	NA	Cre17.g734100.t1.2	o	NA	NA	NA	NA
A8IW39	NA	Cre17.g734200.t1.2	o	NA	NA	NA	NA
A8IW44	NA	Cre17.g734450.t1.2	o	NA	NA	NA	NA
A8IW49	NA	Cre17.g734548.t1.1	o	NA	NA	NA	NA
A8IW72	NA	Cre13.g590650.t1.2	o	NA	NA	NA	NA
A8IW84	NA	Cre13.g591200.t1.2	o	NA	NA	NA	NA
A8IW99	NA	Cre13.g591900.t1.2	o	NA	NA	NA	NA
A8IWA6	NA	Cre13.g592200.t1.2	o	NA	NA	NA	NA
A8IWB5	NA	Cre13.g592450.t1.2	o	NA	NA	NA	NA
A8IWJ3	NA	Cre03.g193750.t1.1	o	NA	NA	NA	NA
A8IWJ5	NA	Cre03.g193800.t1.1	o	NA	NA	NA	NA
A8IWJ6	NA	Cre03.g193800.t1.1	o	NA	NA	NA	NA
A8IWK9	NA	Cre03.g194200.t1.2	o	NA	NA	NA	NA
A8IWL3	NA	Cre03.g194350.t1.2	o	NA	NA	NA	NA
A8IWL4	NA	Cre03.g194400.t1.2	o	NA	NA	NA	NA
A8IWP2	NA	Cre03.g195388.t1.1	o	NA	NA	NA	NA
A8IWQ1	NA	Cre03.g195650.t1.2	o	NA	NA	NA	NA
A8IWT7	NA	Cre03.g196900.t1.2	o	NA	NA	NA	NA
A8IWU0	NA	Cre03.g197000.t1.2	o	NA	NA	NA	NA
A8IWV0	NA	Cre03.g197350.t1.2	o	NA	NA	NA	NA
A8IWV9	NA	Cre03.g197500.t1.2	o	NA	NA	NA	NA
A8IWV9	NA	Cre03.g197500.t2.1	o	NA	NA	NA	NA
A8IX19	NA	Cre03.g208000.t1.1	o	NA	NA	NA	NA
A8IX41	NA	Cre03.g207700.t1.1	o	NA	NA	NA	NA
A8IXD1	NA	Cre03.g204601.t1.1	o	NA	NA	NA	NA
A8IXE0	NA	Cre03.g204250.t1.2	o	NA	NA	NA	NA
A8IXF1	NA	Cre03.g203850.t1.2	o	NA	NA	NA	NA
A8IXF2	NA	Cre03.g203800.t1.2	o	NA	NA	NA	NA
A8IXH4	NA	Cre03.g202950.t1.1	o	NA	NA	NA	NA
A8IXJ7	NA	Cre03.g202100.t1.1	o	NA	NA	NA	NA
A8IXJ7	NA	Cre03.g202150.t1.1	o	NA	NA	NA	NA
A8IXQ5	NA	Cre03.g200250.t1.2	o	NA	NA	NA	NA
A8IXR5	NA	Cre03.g199900.t1.2	o	NA	NA	NA	NA
A8IY09	NA	Cre12.g542950.t1.1	o	NA	NA	NA	NA
A8IY09	NA	Cre12.g543000.t1.1	o	NA	NA	NA	NA
A8IY20	NA	Cre12.g543350.t3.1	o	NA	NA	NA	NA
A8IY20	NA	Cre12.g543350.t1.1	o	NA	NA	NA	NA
A8IY20	NA	Cre12.g543350.t2.1	o	NA	NA	NA	NA
A8IY20	NA	Cre12.g543400.t1.2	o	NA	NA	NA	NA
A8IY50	NA	Cre12.g544450.t1.2	o	NA	NA	NA	NA
A8IYG2	NA	Cre12.g549350.t1.2	o	NA	NA	NA	NA
A8IYG3	NA	Cre12.g549450.t1.2	o	NA	NA	NA	NA
A8IYH1	NA	Cre12.g550400.t1.2	o	NA	NA	NA	NA
A8IYJ5	NA	Cre12.g551900.t1.2	o	NA	NA	NA	NA
A8IYM0	NA	Cre12.g553250.t1.2	o	NA	NA	NA	NA
A8IYP3	NA	Cre12.g554750.t1.2	o	NA	NA	NA	NA
A8IYP4	NA	Cre12.g554800.t1.2	o	NA	NA	NA	NA
A8IYR0	NA	Cre12.g555450.t1.2	o	NA	NA	NA	NA
A8IYR1	NA	NA	o	NA	NA	NA	NA
A8IYR2	NA	Cre12.g555600.t1.1	o	NA	NA	NA	NA
A8IYR2	NA	Cre12.g555550.t1.2	o	NA	NA	NA	NA
A8IYR7	NA	Cre12.g555951.t1.1	o	NA	NA	NA	NA
A8IYS1	NA	Cre12.g556050.t1.2	o	NA	NA	NA	NA
A8IYS5	NA	Cre12.g556250.t1.2	o	NA	NA	NA	NA
A8IYW8	NA	Cre12.g541800.t1.2	o	NA	NA	NA	NA
A8IZ29	NA	Cre08.g382800.t1.2	o	NA	NA	NA	NA
A8IZ36	NA	Cre08.g382476.t1.1	o	NA	NA	NA	NA
A8IZ36	NA	Cre08.g382500.t1.2	o	NA	NA	NA	NA
A8IZ39	NA	Cre08.g382350.t1.2	o	NA	NA	NA	NA
A8IZ70	NA	Cre08.g380300.t1.1	o	NA	NA	NA	NA
A8IZ72	NA	Cre08.g380201.t1.1	o	NA	NA	NA	NA
A8IZ88	NA	Cre08.g379200.t1.1	o	NA	NA	NA	NA
A8IZ93	NA	Cre08.g378850.t1.2	o	NA	NA	NA	NA
A8IZK3	NA	Cre09.g388200.t1.1	o	NA	NA	NA	NA
A8IZL1	NA	Cre09.g388500.t1.2	o	NA	NA	NA	NA
A8IZR5	NA	Cre09.g391900.t1.1	o	NA	NA	NA	NA
A8IZS7	NA	Cre09.g392500.t1.2	o	NA	NA	NA	NA
A8IZU0	NA	Cre09.g393200.t1.2	o	NA	NA	NA	NA
A8IZW5	NA	Cre09.g394450.t1.2	o	NA	NA	NA	NA
A8IZW6	NA	Cre09.g394550.t1.2	o	NA	NA	NA	NA
A8IZX9	NA	Cre09.g395350.t1.1	o	NA	NA	NA	NA
A8IZZ9	NA	Cre09.g396650.t1.2	o	NA	NA	NA	NA
A8J014	NA	Cre09.g397200.t1.2	o	NA	NA	NA	NA
A8J063	NA	Cre09.g392282.t1.1	o	NA	NA	NA	NA
A8J087	NA	Cre09.g393358.t1.1	o	NA	NA	NA	NA
A8J094	NA	Cre09.g393765.t1.1	o	NA	NA	NA	NA
A8J0A1	NA	Cre09.g394102.t1.1	o	NA	NA	NA	NA
A8J0A2	NA	Cre09.g394102.t1.1	o	NA	NA	NA	NA
A8J0D6	NA	Cre09.g395621.t1.1	o	NA	NA	NA	NA
A8J0E4	NA	Cre09.g396213.t1.1	o	NA	NA	NA	NA
A8J0I1	NA	Cre09.g397734.t1.1	o	NA	NA	NA	NA
A8J0K1	NA	Cre09.g398993.t1.1	o	NA	NA	NA	NA
A8J0N1	NA	Cre02.g141100.t1.2	o	NA	NA	NA	NA
A8J0N7	NA	Cre02.g141400.t1.2	o	NA	NA	NA	NA
A8J0Q1	NA	Cre02.g142150.t1.2	o	NA	NA	NA	NA
A8J0Q2	NA	Cre02.g142200.t1.2	o	NA	NA	NA	NA
A8J0Q8	NA	Cre02.g142800.t1.2	o	NA	NA	NA	NA
A8J0R2	NA	Cre02.g143000.t1.2	o	NA	NA	NA	NA
A8J0R6	NA	Cre02.g143200.t1.1	o	NA	NA	NA	NA
A8J0U6	NA	Cre02.g144850.t1.2	o	NA	NA	NA	NA
A8J0W9	NA	Cre02.g145800.t1.2	o	NA	NA	NA	NA
A8J0Z0	NA	Cre02.g147100.t1.1	o	NA	NA	NA	NA
A8J103	NA	Cre02.g147850.t1.2	o	NA	NA	NA	NA
A8J104	NA	Cre02.g147900.t4.1	o	NA	NA	NA	NA
A8J104	NA	Cre02.g147900.t3.1	o	NA	NA	NA	NA
A8J104	NA	Cre02.g147900.t2.1	o	NA	NA	NA	NA
A8J104	NA	Cre02.g147900.t1.1	o	NA	NA	NA	NA
A8J119	NA	Cre09.g387245.t1.1	o	NA	NA	NA	NA
A8J122	NA	Cre09.g387393.t1.1	o	NA	NA	NA	NA
A8J146	NA	Cre09.g388467.t1.1	o	NA	NA	NA	NA
A8J152	NA	Cre09.g388726.t2.1	o	NA	NA	NA	NA
A8J152	NA	Cre09.g388726.t1.1	o	NA	NA	NA	NA
A8J152	NA	Cre09.g388726.t3.1	o	NA	NA	NA	NA
A8J173	NA	Cre09.g389689.t1.1	o	NA	NA	NA	NA
A8J175	NA	Cre09.g389763.t1.1	o	NA	NA	NA	NA
A8J195	NA	Cre09.g390763.t1.1	o	NA	NA	NA	NA
A8J1A3	NA	Cre09.g391097.t1.1	o	NA	NA	NA	NA
A8J1A3	NA	Cre09.g391097.t2.1	o	NA	NA	NA	NA
A8J1B6	NA	Cre09.g386650.t2.1	o	NA	NA	NA	NA
A8J1B6	NA	Cre09.g386650.t1.2	o	NA	NA	NA	NA
A8J1B8	NA	Cre09.g386550.t1.2	o	NA	NA	NA	NA
A8J1C1	NA	Cre09.g386400.t1.2	o	NA	NA	NA	NA
A8J1C2	NA	Cre09.g386350.t1.1	o	NA	NA	NA	NA
A8J1F7	NA	NA	o	NA	NA	NA	NA
A8J1G8	NA	Cre09.g400650.t1.2	o	NA	NA	NA	NA
A8J1H4	NA	Cre09.g400850.t1.1	o	NA	NA	NA	NA
A8J1J8	NA	Cre09.g402300.t1.2	o	NA	NA	NA	NA
A8J1M5	NA	Cre09.g403800.t1.2	o	NA	NA	NA	NA
A8J1M9	NA	Cre09.g404000.t1.1	o	NA	NA	NA	NA
A8J1S8	NA	Cre18.g749497.t1.1	o	NA	NA	NA	NA
A8J1T4	NA	Cre18.g749847.t2.1	o	NA	NA	NA	NA
A8J1T4	NA	Cre18.g749847.t1.1	o	NA	NA	NA	NA
A8J1U1	NA	Cre09.g386750.t1.2	o	NA	NA	NA	NA
A8J1V0	NA	Cre09.g386743.t1.1	o	NA	NA	NA	NA
A8J1X8	NA	Cre06.g279150.t1.2	o	NA	NA	NA	NA
A8J214	NA	Cre06.g280950.t1.2	o	NA	NA	NA	NA
A8J239	NA	Cre06.g282500.t1.2	o	NA	NA	NA	NA
A8J266	NA	Cre06.g284050.t1.2	o	NA	NA	NA	NA
A8J282	NA	Cre06.g284900.t1.2	o	NA	NA	NA	NA
A8J282	NA	Cre06.g284900.t2.1	o	NA	NA	NA	NA
A8J287	NA	Cre06.g285250.t1.2	o	NA	NA	NA	NA
A8J290	NA	Cre06.g285401.t1.1	o	NA	NA	NA	NA
A8J2A5	NA	Cre06.g286250.t1.2	o	NA	NA	NA	NA
A8J2E5	NA	Cre06.g288500.t1.2	o	NA	NA	NA	NA
A8J2G4	NA	Cre06.g289550.t1.2	o	NA	NA	NA	NA
A8J2I5	NA	Cre06.g290950.t1.2	o	NA	NA	NA	NA
A8J2J0	NA	Cre06.g291250.t1.1	o	NA	NA	NA	NA
A8J2L0	NA	NA	o	NA	NA	NA	NA
A8J2L7	NA	Cre03.g145747.t1.1	o	NA	NA	NA	NA
A8J2N7	NA	Cre03.g150900.t1.2	o	NA	NA	NA	NA
A8J2S3	NA	Cre03.g148950.t1.2	o	NA	NA	NA	NA
A8J2W0	NA	Cre03.g146527.t1.1	o	NA	NA	NA	NA
A8J2W4	NA	Cre03.g146447.t1.1	o	NA	NA	NA	NA
A8J2X6	NA	Cre03.g146187.t1.1	o	NA	NA	NA	NA
A8J2Z6	NA	Cre03.g143967.t1.1	o	NA	NA	NA	NA
A8J328	NA	Cre03.g145247.t1.1	o	NA	NA	NA	NA
A8J355	NA	Cre03.g144627.t1.1	o	NA	NA	NA	NA
A8J383	NA	Cre08.g365400.t1.2	o	NA	NA	NA	NA
A8J387	NA	Cre03.g143887.t1.1	o	NA	NA	NA	NA
A8J3A4	NA	Cre16.g676197.t1.1	o	NA	NA	NA	NA
A8J3B2	NA	Cre16.g674964.t1.1	o	NA	NA	NA	NA
A8J3C4	NA	Cre16.g673617.t1.1	o	NA	NA	NA	NA
A8J3D3	NA	Cre16.g672385.t1.1	o	NA	NA	NA	NA
A8J3F7	NA	Cre16.g672650.t1.2	o	NA	NA	NA	NA
A8J3F8	NA	Cre16.g672750.t1.2	o	NA	NA	NA	NA
A8J3K3	NA	Cre16.g674950.t1.2	o	NA	NA	NA	NA
A8J3L2	NA	Cre16.g675450.t3.1	o	NA	NA	NA	NA
A8J3L2	NA	Cre16.g675450.t2.1	o	NA	NA	NA	NA
A8J3L2	NA	Cre16.g675450.t1.2	o	NA	NA	NA	NA
A8J3L3	NA	Cre16.g675500.t1.2	o	NA	NA	NA	NA
A8J3L5	NA	Cre16.g675550.t3.1	o	NA	NA	NA	NA
A8J3L5	NA	Cre16.g675550.t2.1	o	NA	NA	NA	NA
A8J3L5	NA	Cre16.g675550.t1.2	o	NA	NA	NA	NA
A8J3L9	NA	Cre16.g675650.t1.2	o	NA	NA	NA	NA
A8J3P5	NA	Cre16.g677000.t1.2	o	NA	NA	NA	NA
A8J3R3	NA	Cre16.g677950.t1.1	o	NA	NA	NA	NA
A8J3U9	NA	Cre16.g680000.t1.2	o	NA	NA	NA	NA
A8J3Y3	NA	Cre08.g364700.t2.1	o	NA	NA	NA	NA
A8J3Y3	NA	Cre08.g364700.t1.2	o	NA	NA	NA	NA
A8J3Z3	NA	Cre08.g367500.t1.1	o	NA	NA	NA	NA
A8J429	NA	Cre08.g367300.t1.1	o	NA	NA	NA	NA
A8J431	NA	Cre08.g367500.t1.1	o	NA	NA	NA	NA
A8J431	NA	Cre08.g367400.t1.1	o	NA	NA	NA	NA
A8J434	NA	Cre08.g367600.t1.2	o	NA	NA	NA	NA
A8J449	NA	Cre08.g368450.t2.1	o	NA	NA	NA	NA
A8J449	NA	Cre08.g368450.t1.2	o	NA	NA	NA	NA
A8J4D3	NA	Cre08.g362450.t1.2	o	NA	NA	NA	NA
A8J4I2	NA	Cre09.g408200.t1.2	o	NA	NA	NA	NA
A8J4I9	NA	Cre09.g408600.t1.2	o	NA	NA	NA	NA
A8J4L1	NA	Cre09.g409350.t1.2	o	NA	NA	NA	NA
A8J4M8	NA	Cre09.g410250.t1.1	o	NA	NA	NA	NA
A8J4N7	NA	Cre09.g410600.t1.1	o	NA	NA	NA	NA
A8J4Q7	NA	Cre09.g411200.t1.2	o	NA	NA	NA	NA
A8J4R9	NA	Cre09.g411900.t1.1	o	NA	NA	NA	NA
A8J4S1	NA	Cre09.g412100.t1.2	o	NA	NA	NA	NA
A8J4X1	NA	Cre09.g414200.t1.2	o	NA	NA	NA	NA
A8J4Z4	NA	Cre09.g415550.t1.2	o	NA	NA	NA	NA
A8J500	NA	Cre09.g415800.t1.2	o	NA	NA	NA	NA
A8J503	NA	Cre09.g415950.t1.2	o	NA	NA	NA	NA
A8J506	NA	Cre09.g416050.t1.2	o	NA	NA	NA	NA
A8J513	NA	Cre09.g416350.t1.2	o	NA	NA	NA	NA
A8J524	NA	Cre09.g416750.t1.2	o	NA	NA	NA	NA
A8J525	NA	Cre09.g416800.t1.2	o	NA	NA	NA	NA
A8J538	NA	Cre09.g417200.t1.2	o	NA	NA	NA	NA
A8J597	NA	Cre12.g528750.t1.2	o	NA	NA	NA	NA
A8J599	NA	Cre12.g528700.t1.2	o	NA	NA	NA	NA
A8J5K0	NA	Cre12.g525400.t1.1	o	NA	NA	NA	NA
A8J5K0	NA	Cre12.g525350.t1.1	o	NA	NA	NA	NA
A8J5K4	NA	Cre12.g525200.t1.2	o	NA	NA	NA	NA
A8J5K6	NA	Cre12.g525150.t1.2	o	NA	NA	NA	NA
A8J5N1	NA	Cre12.g524400.t1.2	o	NA	NA	NA	NA
A8J5N6	NA	Cre12.g524300.t1.2	o	NA	NA	NA	NA
A8J5P0	NA	Cre12.g524100.t1.2	o	NA	NA	NA	NA
A8J5P7	NA	Cre12.g523850.t1.2	o	NA	NA	NA	NA
A8J5Q8	NA	Cre12.g523300.t1.2	o	NA	NA	NA	NA
A8J5R2	NA	Cre12.g523150.t1.2	o	NA	NA	NA	NA
A8J5T5	NA	Cre12.g522450.t1.2	o	NA	NA	NA	NA
A8J5Y7	NA	Cre12.g520600.t1.2	o	NA	NA	NA	NA
A8J5Z0	NA	Cre12.g520500.t1.1	o	NA	NA	NA	NA
A8J5Z0	NA	Cre12.g520550.t1.2	o	NA	NA	NA	NA
A8J605	NA	Cre12.g520200.t1.1	o	NA	NA	NA	NA
A8J633	NA	Cre12.g519350.t1.2	o	NA	NA	NA	NA
A8J635	NA	Cre12.g519300.t1.2	o	NA	NA	NA	NA
A8J664	NA	Cre12.g518650.t1.2	o	NA	NA	NA	NA
A8J6A8	NA	Cre12.g517100.t1.1	o	NA	NA	NA	NA
A8J6C7	NA	Cre17.g720050.t1.2	o	NA	NA	NA	NA
A8J6E2	NA	Cre17.g720750.t1.2	o	NA	NA	NA	NA
A8J6F2	NA	Cre17.g721300.t1.2	o	NA	NA	NA	NA
A8J6G8	NA	Cre17.g722150.t1.2	o	NA	NA	NA	NA
A8J6J6	NA	Cre17.g723650.t1.2	o	NA	NA	NA	NA
A8J6K9	NA	Cre17.g724350.t1.2	o	NA	NA	NA	NA
A8J6M9	NA	Cre17.g725350.t2.1	o	NA	NA	NA	NA
A8J6M9	NA	Cre17.g725350.t1.1	o	NA	NA	NA	NA
A8J6R9	NA	Cre17.g727350.t1.2	o	NA	NA	NA	NA
A8J6V1	NA	Cre17.g728800.t1.2	o	NA	NA	NA	NA
A8J6Y3	NA	Cre11.g476550.t1.2	o	NA	NA	NA	NA
A8J709	NA	Cre11.g477300.t1.1	o	NA	NA	NA	NA
A8J724	NA	Cre11.g477850.t1.1	o	NA	NA	NA	NA
A8J742	NA	Cre11.g478800.t1.2	o	NA	NA	NA	NA
A8J768	NA	Cre11.g480150.t1.2	o	NA	NA	NA	NA
A8J7C8	NA	Cre03.g160500.t1.2	o	NA	NA	NA	NA
A8J7F8	NA	Cre03.g158800.t2.1	o	NA	NA	NA	NA
A8J7F8	NA	Cre03.g158800.t1.1	o	NA	NA	NA	NA
A8J7F8	NA	Cre03.g158800.t3.1	o	NA	NA	NA	NA
A8J7F9	NA	Cre03.g158750.t1.1	o	NA	NA	NA	NA
A8J7H3	NA	Cre03.g158000.t1.2	o	NA	NA	NA	NA
A8J7H8	NA	Cre03.g157700.t1.2	o	NA	NA	NA	NA
A8J7I3	NA	Cre03.g157300.t1.2	o	NA	NA	NA	NA
A8J7I9	NA	Cre03.g156950.t1.1	o	NA	NA	NA	NA
A8J7J2	NA	Cre03.g156750.t1.2	o	NA	NA	NA	NA
A8J7J5	NA	Cre03.g156050.t1.2	o	NA	NA	NA	NA
A8J7L6	NA	Cre03.g154950.t1.2	o	NA	NA	NA	NA
A8J7M3	NA	Cre03.g154550.t1.1	o	NA	NA	NA	NA
A8J7M9	NA	Cre03.g154250.t1.1	o	NA	NA	NA	NA
A8J7T7	NA	Cre09.g407700.t1.2	o	NA	NA	NA	NA
A8J7X9	NA	Cre09.g401886.t1.1	o	NA	NA	NA	NA
A8J7Z6	NA	Cre09.g402775.t1.1	o	NA	NA	NA	NA
A8J807	NA	Cre09.g403293.t1.1	o	NA	NA	NA	NA
A8J825	NA	Cre09.g406050.t1.2	o	NA	NA	NA	NA
A8J827	NA	Cre09.g406200.t1.2	o	NA	NA	NA	NA
A8J853	NA	Cre36.g759747.t1.1	o	NA	NA	NA	NA
A8J8A6	NA	Cre05.g237700.t1.2	o	NA	NA	NA	NA
A8J8B2	NA	Cre05.g237450.t1.2	o	NA	NA	NA	NA
A8J8B3	NA	Cre05.g237400.t1.2	o	NA	NA	NA	NA
A8J8D7	NA	Cre05.g236050.t1.1	o	NA	NA	NA	NA
A8J8F3	NA	Cre16.g655600.t1.2	o	NA	NA	NA	NA
A8J8I4	NA	Cre16.g657350.t1.2	o	NA	NA	NA	NA
A8J8J8	NA	Cre16.g658526.t1.1	o	NA	NA	NA	NA
A8J8J8	NA	Cre16.g658450.t1.2	o	NA	NA	NA	NA
A8J8L3	NA	Cre16.g659350.t1.2	o	NA	NA	NA	NA
A8J8M3	NA	Cre16.g659850.t1.2	o	NA	NA	NA	NA
A8J8M9	NA	Cre16.g660150.t1.2	o	NA	NA	NA	NA
A8J8P4	NA	Cre16.g661050.t1.2	o	NA	NA	NA	NA
A8J8S2	NA	Cre16.g662600.t1.2	o	NA	NA	NA	NA
A8J8V6	NA	Cre06.g278255.t1.1	o	NA	NA	NA	NA
A8J8W6	NA	Cre06.g278239.t2.1	o	NA	NA	NA	NA
A8J8W6	NA	Cre06.g278239.t1.1	o	NA	NA	NA	NA
A8J8W9	NA	Cre06.g278236.t1.1	o	NA	NA	NA	NA
A8J8Y1	NA	Cre06.g278222.t1.1	o	NA	NA	NA	NA
A8J8Z2	NA	Cre06.g278210.t1.1	o	NA	NA	NA	NA
A8J906	NA	Cre06.g278195.t1.1	o	NA	NA	NA	NA
A8J914	NA	Cre06.g278185.t1.1	o	NA	NA	NA	NA
A8J927	NA	Cre06.g278169.t1.1	o	NA	NA	NA	NA
A8J933	NA	Cre06.g278163.t1.1	o	NA	NA	NA	NA
A8J940	NA	Cre06.g278154.t1.1	o	NA	NA	NA	NA
A8J942	NA	Cre06.g278148.t1.1	o	NA	NA	NA	NA
A8J951	NA	Cre06.g278135.t1.1	o	NA	NA	NA	NA
A8J955	NA	Cre06.g278125.t1.1	o	NA	NA	NA	NA
A8J989	NA	Cre06.g278087.t1.1	o	NA	NA	NA	NA
A8J9A9	NA	Cre16.g654500.t1.1	o	NA	NA	NA	NA
A8J9C6	NA	Cre16.g653300.t1.2	o	NA	NA	NA	NA
A8J9C6	NA	Cre16.g653338.t1.1	o	NA	NA	NA	NA
A8J9C6	NA	Cre16.g653350.t1.2	o	NA	NA	NA	NA
A8J9D9	NA	Cre16.g652550.t1.2	o	NA	NA	NA	NA
A8J9E6	NA	Cre16.g652100.t1.2	o	NA	NA	NA	NA
A8J9E9	NA	Cre16.g651900.t1.1	o	NA	NA	NA	NA
A8J9E9	NA	Cre16.g651923.t1.2	o	NA	NA	NA	NA
A8J9F3	NA	Cre16.g651750.t1.2	o	NA	NA	NA	NA
A8J9F6	NA	Cre16.g651550.t1.2	o	NA	NA	NA	NA
A8J9H2	NA	Cre16.g650800.t1.1	o	NA	NA	NA	NA
A8J9H8	NA	Cre16.g650550.t2.1	o	NA	NA	NA	NA
A8J9H8	NA	Cre16.g650550.t1.2	o	NA	NA	NA	NA
A8J9K0	NA	Cre16.g649400.t1.2	o	NA	NA	NA	NA
A8J9K1	NA	Cre16.g649350.t1.1	o	NA	NA	NA	NA
A8J9S7	NA	Cre04.g214500.t1.1	o	NA	NA	NA	NA
A8J9T5	NA	Cre04.g214150.t1.1	o	NA	NA	NA	NA
A8J9W0	NA	Cre04.g211800.t1.2	o	NA	NA	NA	NA
A8J9X1	NA	N/A	o	NA	NA	NA	NA
A8J9Y1	NA	Cre11.g467689.t1.1	o	NA	NA	NA	NA
A8JA41	NA	Cre11.g467617.t1.1	o	NA	NA	NA	NA
A8JA68	NA	Cre16.g687518.t1.1	o	NA	NA	NA	NA
A8JAG1	NA	Cre16.g690431.t2.1	o	NA	NA	NA	NA
A8JAG1	NA	Cre16.g690431.t1.1	o	NA	NA	NA	NA
A8JAH1	NA	Cre16.g689087.t1.1	o	NA	NA	NA	NA
A8JAK5	NA	Cre14.g611950.t1.1	o	NA	NA	NA	NA
A8JAL6	NA	Cre14.g612450.t1.2	o	NA	NA	NA	NA
A8JAP7	NA	Cre14.g614300.t1.2	o	NA	NA	NA	NA
A8JAU8	NA	Cre13.g603600.t1.1	o	NA	NA	NA	NA
A8JAV1	NA	Cre13.g603700.t1.2	o	NA	NA	NA	NA
A8JAV1	NA	Cre13.g603750.t1.1	o	NA	NA	NA	NA
A8JAV8	NA	NA	o	NA	NA	NA	NA
A8JAX1	NA	Cre13.g605150.t1.2	o	NA	NA	NA	NA
A8JB06	NA	Cre13.g607050.t1.2	o	NA	NA	NA	NA
A8JB47	NA	Cre16.g669550.t1.2	o	NA	NA	NA	NA
A8JB55	NA	Cre16.g670100.t1.1	o	NA	NA	NA	NA
A8JBA7	NA	Cre16.g688550.t1.2	o	NA	NA	NA	NA
A8JBB3	NA	Cre16.g683081.t1.1	o	NA	NA	NA	NA
A8JBC2	NA	Cre16.g679164.t1.1	o	NA	NA	NA	NA
A8JBC6	NA	Cre16.g677026.t1.1	o	NA	NA	NA	NA
A8JBD0	NA	Cre16.g675602.t1.1	o	NA	NA	NA	NA
A8JBF2	NA	Cre16.g691000.t1.2	o	NA	NA	NA	NA
A8JBG0	NA	Cre16.g691450.t1.2	o	NA	NA	NA	NA
A8JBJ3	NA	Cre16.g693700.t1.2	o	NA	NA	NA	NA
A8JBL3	NA	Cre16.g694850.t1.2	o	NA	NA	NA	NA
A8JBL6	NA	Cre16.g695050.t1.2	o	NA	NA	NA	NA
A8JBL7	NA	Cre16.g695100.t1.1	o	NA	NA	NA	NA
A8JBM7	NA	Cre16.g696000.t1.2	o	NA	NA	NA	NA
A8JBN7	NA	Cre03.g199647.t1.1	o	NA	NA	NA	NA
A8JBQ5	NA	Cre03.g202113.t1.1	o	NA	NA	NA	NA
A8JBT7	NA	Cre03.g206929.t1.1	o	NA	NA	NA	NA
A8JBX2	NA	Cre03.g212753.t1.1	o	NA	NA	NA	NA
A8JBZ2	NA	Cre11.g467755.t1.1	o	NA	NA	NA	NA
A8JC04	NA	Cre11.g467770.t1.1	o	NA	NA	NA	NA
A8JC14	NA	Cre11.g467350.t1.2	o	NA	NA	NA	NA
A8JC18	NA	Cre11.g467550.t1.2	o	NA	NA	NA	NA
A8JC30	NA	Cre11.g468300.t1.2	o	NA	NA	NA	NA
A8JC42	NA	Cre11.g468550.t1.2	o	NA	NA	NA	NA
A8JC46	NA	Cre11.g468700.t1.2	o	NA	NA	NA	NA
A8JC51	NA	Cre11.g468950.t1.2	o	NA	NA	NA	NA
A8JC54	NA	Cre11.g469150.t1.2	o	NA	NA	NA	NA
A8JCA4	NA	Cre17.g737050.t1.2	o	NA	NA	NA	NA
A8JCA8	NA	Cre17.g737250.t1.2	o	NA	NA	NA	NA
A8JCC6	NA	Cre17.g738300.t1.2	o	NA	NA	NA	NA
A8JCE9	NA	Cre07.g338050.t1.2	o	NA	NA	NA	NA
A8JCF6	NA	Cre07.g337650.t1.2	o	NA	NA	NA	NA
A8JCF6	NA	Cre07.g337700.t1.1	o	NA	NA	NA	NA
A8JCG7	NA	Cre07.g337100.t1.2	o	NA	NA	NA	NA
A8JCH8	NA	Cre07.g336600.t2.1	o	NA	NA	NA	NA
A8JCH8	NA	Cre07.g336600.t1.1	o	NA	NA	NA	NA
A8JCJ9	NA	Cre07.g335400.t1.1	o	NA	NA	NA	NA
A8JCM2	NA	Cre07.g334250.t1.1	o	NA	NA	NA	NA
A8JCP1	NA	NA	o	NA	NA	NA	NA
A8JCP8	NA	Cre01.g054800.t1.2	o	NA	NA	NA	NA
A8JCP9	NA	Cre01.g054850.t1.2	o	NA	NA	NA	NA
A8JCQ8	NA	Cre01.g055408.t1.1	o	NA	NA	NA	NA
A8JCR1	NA	Cre01.g055420.t1.1	o	NA	NA	NA	NA
A8JCR6	NA	Cre01.g055453.t1.1	o	NA	NA	NA	NA
A8JCT1	NA	Cre01.g062172.t1.1	o	NA	NA	NA	NA
A8JCV8	NA	Cre01.g071662.t1.1	o	NA	NA	NA	NA
A8JCW1	NA	Cre01.g007850.t1.2	o	NA	NA	NA	NA
A8JCW5	NA	Cre01.g007700.t1.1	o	NA	NA	NA	NA
A8JCW7	NA	Cre01.g007600.t1.1	o	NA	NA	NA	NA
A8JCW7	NA	Cre01.g007600.t2.1	o	NA	NA	NA	NA
A8JD31	NA	Cre01.g000250.t1.2	o	NA	NA	NA	NA
A8JD45	NA	Cre01.g001100.t1.2	o	NA	NA	NA	NA
A8JD56	NA	Cre01.g001750.t1.2	o	NA	NA	NA	NA
A8JD99	NA	Cre17.g715750.t1.2	o	NA	NA	NA	NA
A8JDA7	NA	Cre17.g715250.t1.2	o	NA	NA	NA	NA
A8JDC0	NA	Cre17.g714550.t1.2	o	NA	NA	NA	NA
A8JDE6	NA	Cre17.g713200.t1.1	o	NA	NA	NA	NA
A8JDJ8	NA	Cre04.g217967.t1.1	o	NA	NA	NA	NA
A8JDK2	NA	Cre02.g142146.t1.1	o	NA	NA	NA	NA
A8JDL5	NA	Cre12.g495951.t1.1	o	NA	NA	NA	NA
A8JDL5	NA	Cre12.g495951.t2.1	o	NA	NA	NA	NA
A8JDL8	NA	Cre12.g495850.t1.2	o	NA	NA	NA	NA
A8JDM1	NA	Cre12.g495650.t1.2	o	NA	NA	NA	NA
A8JDN2	NA	Cre12.g494850.t1.2	o	NA	NA	NA	NA
A8JDN4	NA	Cre12.g494750.t1.2	o	NA	NA	NA	NA
A8JDN8	NA	Cre12.g494450.t1.2	o	NA	NA	NA	NA
A8JDP0	NA	Cre12.g494350.t1.2	o	NA	NA	NA	NA
A8JDP4	NA	Cre12.g494050.t1.2	o	NA	NA	NA	NA
A8JDP6	NA	Cre12.g493950.t1.2	o	NA	NA	NA	NA
A8JDQ7	NA	Cre12.g493250.t1.2	o	NA	NA	NA	NA
A8JDV2	NA	Cre15.g635600.t1.2	o	NA	NA	NA	NA
A8JDV9	NA	Cre15.g635850.t2.1	o	NA	NA	NA	NA
A8JDV9	NA	Cre15.g635850.t1.2	o	NA	NA	NA	NA
A8JDW2	NA	Cre15.g636050.t1.2	o	NA	NA	NA	NA
A8JDY3	NA	Cre05.g234665.t1.1	o	NA	NA	NA	NA
A8JE04	NA	Cre05.g234639.t1.1	o	NA	NA	NA	NA
A8JE05	NA	Cre05.g234638.t1.1	o	NA	NA	NA	NA
A8JE06	NA	Cre05.g234638.t1.1	o	NA	NA	NA	NA
A8JE07	NA	Cre05.g234637.t1.1	o	NA	NA	NA	NA
A8JE34	NA	Cre15.g644051.t1.1	o	NA	NA	NA	NA
A8JE35	NA	Cre48.g761197.t1.1	o	NA	NA	NA	NA
A8JE40	NA	Cre15.g643600.t1.2	o	NA	NA	NA	NA
A8JE81	NA	Cre17.g740900.t1.2	o	NA	NA	NA	NA
A8JE81	NA	Cre17.g740850.t1.2	o	NA	NA	NA	NA
A8JE83	NA	Cre17.g741000.t1.2	o	NA	NA	NA	NA
A8JE93	NA	Cre17.g741500.t1.1	o	NA	NA	NA	NA
A8JEF7	NA	Cre11.g467723.t2.1	o	NA	NA	NA	NA
A8JEF7	NA	Cre11.g467723.t1.1	o	NA	NA	NA	NA
A8JEM6	NA	Cre04.g217952.t2.1	o	NA	NA	NA	NA
A8JEM6	NA	Cre04.g217952.t1.1	o	NA	NA	NA	NA
A8JEM6	NA	Cre04.g217951.t1.1	o	NA	NA	NA	NA
A8JEP1	NA	Cre04.g217932.t1.1	o	NA	NA	NA	NA
A8JEP9	NA	Cre04.g217921.t1.1	o	NA	NA	NA	NA
A8JES5	NA	Cre08.g370650.t1.2	o	NA	NA	NA	NA
A8JET7	NA	Cre08.g371450.t2.1	o	NA	NA	NA	NA
A8JET7	NA	Cre08.g371450.t1.2	o	NA	NA	NA	NA
A8JEU0	NA	Cre08.g371650.t1.2	o	NA	NA	NA	NA
A8JEV6	NA	Cre08.g372800.t1.1	o	NA	NA	NA	NA
A8JEY5	NA	Cre14.g609030.t1.1	o	NA	NA	NA	NA
A8JF05	NA	Cre11.g467578.t1.1	o	NA	NA	NA	NA
A8JF15	NA	Cre11.g467569.t1.1	o	NA	NA	NA	NA
A8JF18	NA	Cre01.g007051.t1.2	o	NA	NA	NA	NA
A8JF35	NA	Cre11.g467547.t1.1	o	NA	NA	NA	NA
A8JF47	NA	Cre11.g467535.t1.1	o	NA	NA	NA	NA
A8JF49	NA	Cre11.g467531.t1.1	o	NA	NA	NA	NA
A8JF66	NA	Cre16.g666301.t1.2	o	NA	NA	NA	NA
A8JF87	NA	Cre16.g665250.t1.2	o	NA	NA	NA	NA
A8JF96	NA	Cre16.g664700.t1.2	o	NA	NA	NA	NA
A8JFA2	NA	Cre16.g664350.t1.2	o	NA	NA	NA	NA
A8JFA9	NA	Cre16.g664050.t2.1	o	NA	NA	NA	NA
A8JFA9	NA	Cre16.g664050.t1.2	o	NA	NA	NA	NA
A8JFB1	NA	Cre16.g663900.t1.2	o	NA	NA	NA	NA
A8JFD6	NA	Cre17.g732250.t1.1	o	NA	NA	NA	NA
A8JFE5	NA	Cre17.g731850.t1.2	o	NA	NA	NA	NA
A8JFJ1	NA	Cre06.g294750.t1.2	o	NA	NA	NA	NA
A8JFJ2	NA	Cre06.g294650.t1.2	o	NA	NA	NA	NA
A8JFJ4	NA	Cre06.g294450.t1.1	o	NA	NA	NA	NA
A8JFK4	NA	Cre06.g293950.t1.2	o	NA	NA	NA	NA
A8JFK6	NA	Cre06.g293850.t1.2	o	NA	NA	NA	NA
A8JFM9	NA	Cre06.g292700.t1.2	o	NA	NA	NA	NA
A8JFN4	NA	Cre06.g292500.t2.1	o	NA	NA	NA	NA
A8JFN4	NA	Cre06.g292500.t3.1	o	NA	NA	NA	NA
A8JFN4	NA	Cre06.g292500.t1.2	o	NA	NA	NA	NA
A8JFN8	NA	Cre11.g476200.t1.2	o	NA	NA	NA	NA
A8JFN8	NA	Cre11.g476250.t1.2	o	NA	NA	NA	NA
A8JFQ7	NA	NA	o	NA	NA	NA	NA
A8JFR4	NA	Cre11.g474800.t1.2	o	NA	NA	NA	NA
A8JFT3	NA	Cre07.g354200.t1.2	o	NA	NA	NA	NA
A8JFW4	NA	Cre07.g356350.t1.1	o	NA	NA	NA	NA
A8JFW5	NA	Cre07.g356400.t1.2	o	NA	NA	NA	NA
A8JFX7	NA	Cre01.g005850.t1.2	o	NA	NA	NA	NA
A8JFZ0	NA	Cre01.g005150.t1.1	o	NA	NA	NA	NA
A8JFZ2	NA	Cre01.g005050.t1.1	o	NA	NA	NA	NA
A8JFZ4	NA	Cre01.g004950.t1.1	o	NA	NA	NA	NA
A8JFZ7	NA	Cre01.g004900.t1.2	o	NA	NA	NA	NA
A8JG03	NA	Cre01.g004500.t1.2	o	NA	NA	NA	NA
A8JG04	NA	Cre01.g004450.t1.2	o	NA	NA	NA	NA
A8JG06	NA	Cre01.g004350.t1.2	o	NA	NA	NA	NA
A8JG07	NA	Cre01.g004300.t1.2	o	NA	NA	NA	NA
A8JG49	NA	Cre05.g234300.t1.2	o	NA	NA	NA	NA
A8JG56	NA	Cre05.g233900.t1.2	o	NA	NA	NA	NA
A8JG70	NA	Cre05.g233305.t1.1	o	NA	NA	NA	NA
A8JG70	NA	Cre05.g233305.t2.1	o	NA	NA	NA	NA
A8JGB1	NA	Cre24.g755197.t1.1	o	NA	NA	NA	NA
A8JGB3	NA	Cre05.g230600.t1.1	o	NA	NA	NA	NA
A8JGC8	NA	Cre05.g232002.t2.1	o	NA	NA	NA	NA
A8JGC8	NA	Cre05.g232002.t1.1	o	NA	NA	NA	NA
A8JGD1	NA	Cre05.g232150.t1.2	o	NA	NA	NA	NA
A8JGF8	NA	Cre08.g359750.t2.1	o	NA	NA	NA	NA
A8JGF8	NA	Cre08.g359750.t1.2	o	NA	NA	NA	NA
A8JGI8	NA	Cre12.g498950.t1.2	o	NA	NA	NA	NA
A8JGJ6	NA	Cre12.g498550.t1.1	o	NA	NA	NA	NA
A8JGK1	NA	Cre12.g498250.t1.2	o	NA	NA	NA	NA
A8JGK5	NA	Cre12.g498100.t1.2	o	NA	NA	NA	NA
A8JGL0	NA	Cre12.g497850.t1.2	o	NA	NA	NA	NA
A8JGR1	NA	Cre02.g119550.t1.2	o	NA	NA	NA	NA
A8JGS2	NA	Cre02.g118950.t1.2	o	NA	NA	NA	NA
A8JGS3	NA	Cre02.g118900.t1.2	o	NA	NA	NA	NA
A8JGS4	NA	Cre02.g118850.t1.2	o	NA	NA	NA	NA
A8JGS8	NA	Cre02.g118500.t1.1	o	NA	NA	NA	NA
A8JGT1	NA	Cre02.g118300.t1.2	o	NA	NA	NA	NA
A8JGU7	NA	Cre02.g117500.t1.2	o	NA	NA	NA	NA
A8JGV6	NA	Cre12.g559250.t1.2	o	NA	NA	NA	NA
A8JGW5	NA	Cre12.g558700.t1.2	o	NA	NA	NA	NA
A8JGW7	NA	Cre12.g558600.t1.2	o	NA	NA	NA	NA
A8JGX0	NA	Cre12.g558450.t1.2	o	NA	NA	NA	NA
A8JGX5	NA	Cre12.g558100.t1.2	o	NA	NA	NA	NA
A8JGY8	NA	Cre12.g557250.t1.2	o	NA	NA	NA	NA
A8JGY8	NA	Cre12.g557250.t2.1	o	NA	NA	NA	NA
A8JH01	NA	Cre07.g325748.t1.1	o	NA	NA	NA	NA
A8JH10	NA	Cre07.g325736.t1.1	o	NA	NA	NA	NA
A8JH12	NA	Cre07.g325734.t1.1	o	NA	NA	NA	NA
A8JH37	NA	Cre03.g180750.t1.2	o	NA	NA	NA	NA
A8JH39	NA	Cre03.g180850.t1.2	o	NA	NA	NA	NA
A8JH47	NA	Cre03.g181250.t1.1	o	NA	NA	NA	NA
A8JH48	NA	Cre03.g181300.t1.2	o	NA	NA	NA	NA
A8JH52	NA	Cre03.g181500.t1.2	o	NA	NA	NA	NA
A8JH58	NA	Cre03.g182050.t1.2	o	NA	NA	NA	NA
A8JH60	NA	Cre03.g182150.t1.2	o	NA	NA	NA	NA
A8JH65	NA	Cre03.g182450.t1.2	o	NA	NA	NA	NA
A8JH66	NA	Cre03.g182500.t1.2	o	NA	NA	NA	NA
A8JH68	NA	Cre03.g182551.t1.2	o	NA	NA	NA	NA
A8JH72	NA	Cre03.g182800.t1.1	o	NA	NA	NA	NA
A8JH75	NA	Cre03.g182950.t1.2	o	NA	NA	NA	NA
A8JH77	NA	Cre03.g183100.t1.2	o	NA	NA	NA	NA
A8JH81	NA	Cre03.g183300.t1.1	o	NA	NA	NA	NA
A8JH81	NA	Cre03.g183300.t2.1	o	NA	NA	NA	NA
A8JH97	NA	Cre12.g513150.t1.2	o	NA	NA	NA	NA
A8JHA6	NA	Cre12.g513600.t1.2	o	NA	NA	NA	NA
A8JHA9	NA	Cre12.g513750.t1.1	o	NA	NA	NA	NA
A8JHB2	NA	Cre12.g513950.t1.2	o	NA	NA	NA	NA
A8JHB7	NA	Cre12.g514200.t1.2	o	NA	NA	NA	NA
A8JHC3	NA	Cre12.g514500.t1.2	o	NA	NA	NA	NA
A8JHC9	NA	Cre12.g514750.t1.2	o	NA	NA	NA	NA
A8JHI5	NA	Cre15.g641800.t1.2	o	NA	NA	NA	NA
A8JHJ5	NA	Cre15.g641200.t1.2	o	NA	NA	NA	NA
A8JHJ9	NA	Cre15.g641000.t2.1	o	NA	NA	NA	NA
A8JHJ9	NA	Cre15.g641000.t1.2	o	NA	NA	NA	NA
A8JHL1	NA	Cre04.g216600.t1.2	o	NA	NA	NA	NA
A8JHL7	NA	Cre04.g216950.t1.2	o	NA	NA	NA	NA
A8JHM2	NA	Cre04.g217550.t1.1	o	NA	NA	NA	NA
A8JHN9	NA	Cre12.g560950.t1.2	o	NA	NA	NA	NA
A8JHQ3	NA	Cre12.g560300.t3.1	o	NA	NA	NA	NA
A8JHQ3	NA	Cre12.g560300.t2.1	o	NA	NA	NA	NA
A8JHQ3	NA	Cre12.g560300.t1.2	o	NA	NA	NA	NA
A8JHQ7	NA	Cre12.g560150.t1.2	o	NA	NA	NA	NA
A8JHU2	NA	Cre12.g484050.t1.2	o	NA	NA	NA	NA
A8JHU6	NA	Cre12.g484200.t1.2	o	NA	NA	NA	NA
A8JHW7	NA	Cre12.g515650.t1.2	o	NA	NA	NA	NA
A8JHY4	NA	Cre12.g516450.t1.2	o	NA	NA	NA	NA
A8JI60	NA	Cre19.g750547.t4.1	o	NA	NA	NA	NA
A8JI60	NA	Cre19.g750547.t1.1	o	NA	NA	NA	NA
A8JI60	NA	Cre19.g750547.t3.1	o	NA	NA	NA	NA
A8JI60	NA	Cre19.g750547.t2.1	o	NA	NA	NA	NA
A8JI83	NA	Cre07.g357350.t1.2	o	NA	NA	NA	NA
A8JI94	NA	Cre07.g357850.t1.2	o	NA	NA	NA	NA
A8JIB5	NA	Cre04.g231418.t1.1	o	NA	NA	NA	NA
A8JIB7	NA	Cre04.g231222.t1.1	o	NA	NA	NA	NA
A8JIB7	NA	Cre04.g231222.t2.1	o	NA	NA	NA	NA
A8JIB8	NA	Cre04.g231124.t1.1	o	NA	NA	NA	NA
A8JIB9	NA	Cre04.g231026.t1.1	o	NA	NA	NA	NA
A8JIC4	NA	Cre08.g358540.t1.1	o	NA	NA	NA	NA
A8JID6	NA	Cre08.g358526.t1.1	o	NA	NA	NA	NA
A8JIE3	NA	Cre08.g358559.t1.1	o	NA	NA	NA	NA
A8JIE3	NA	Cre08.g358558.t1.1	o	NA	NA	NA	NA
A8JIE5	NA	Cre08.g358556.t1.1	o	NA	NA	NA	NA
A8JIE5	NA	Cre08.g358556.t2.1	o	NA	NA	NA	NA
A8JIJ0	NA	Cre17.g718950.t1.2	o	NA	NA	NA	NA
A8JIJ1	NA	Cre17.g719000.t1.2	o	NA	NA	NA	NA
A8JIN6	NA	Cre06.g276550.t1.2	o	NA	NA	NA	NA
A8JIR0	NA	Cre08.g358580.t1.1	o	NA	NA	NA	NA
A8JJ55	NA	NA	o	NA	NA	NA	NA
A8JJ80	NA	Cre14.g627200.t1.1	o	NA	NA	NA	NA
A8JJE0	NA	Cre17.g713400.t1.2	o	NA	NA	NA	NA
A8JJE1	NA	Cre17.g713500.t1.2	o	NA	NA	NA	NA
A8JJH8	NA	Cre05.g242300.t1.2	o	NA	NA	NA	NA
A8JJS2	NA	Cre02.g127237.t1.1	o	NA	NA	NA	NA
A8JJY5	NA	Cre06.g261200.t1.2	o	NA	NA	NA	NA
A8JK20	NA	Cre43.g760497.t1.1	o	NA	NA	NA	NA
A8JK39	NA	Cre06.g265250.t1.2	o	NA	NA	NA	NA
A8JKF2	NA	Cre13.g566650.t2.1	o	NA	NA	NA	NA
A8JKF2	NA	Cre13.g566650.t1.2	o	NA	NA	NA	NA
B8XSL8	NA	NA	o	NA	NA	NA	NA
C0SPI7	NA	Cre12.g509000.t1.1	o	NA	NA	NA	NA
C5HJ22	NA	N/A	o	NA	NA	NA	NA
C5HJB7	NA	NA	o	NA	NA	NA	NA
C5HJD6	NA	NA	o	NA	NA	NA	NA
D5LAT9	NA	Cre06.g251450.t1.1	o	NA	NA	NA	NA
D5LAZ0	NA	Cre06.g252000.t1.2	o	NA	NA	NA	NA
D5LB05	NA	NA	o	NA	NA	NA	NA
E3SC57	NA	Cre10.g417700.t1.2	o	NA	NA	NA	NA
H6V961	NA	Cre02.g106400.t1.1	o	NA	NA	NA	NA
O20032	NA	NA	o	NA	NA	NA	NA
O22448	NA	Cre10.g458450.t1.1	o	NA	NA	NA	NA
O47027	NA	NA	o	NA	NA	NA	NA
O48949	NA	Cre02.g088200.t1.2	o	NA	NA	NA	NA
O49822	NA	Cre02.g087700.t1.2	o	NA	NA	NA	NA
O63075	NA	NA	o	NA	NA	NA	NA
O64985	NA	Cre01.g039300.t1.2	o	NA	NA	NA	NA
O65104	NA	Cre01.g002300.t1.2	o	NA	NA	NA	NA
O81523	NA	Cre16.g685550.t1.2	o	NA	NA	NA	NA
O81648	NA	Cre16.g673001.t2.1	o	NA	NA	NA	NA
P05726	NA	NA	o	NA	NA	NA	NA
P07753	NA	NA	o	NA	NA	NA	NA
P09144	NA	NA	o	NA	NA	NA	NA
P11094	NA	NA	o	NA	NA	NA	NA
P14149	NA	NA	o	NA	NA	NA	NA
P22675	NA	Cre01.g021251.t1.1	o	NA	NA	NA	NA
P23489	NA	Cre04.g229300.t1.1	o	NA	NA	NA	NA
P26565	NA	NA	o	NA	NA	NA	NA
P32974	NA	NA	o	NA	NA	NA	NA
P36495	NA	NA	o	NA	NA	NA	NA
P37255	NA	NA	o	NA	NA	NA	NA
P48267	NA	NA	o	NA	NA	NA	NA
P48268	NA	NA	o	NA	NA	NA	NA
P48270	NA	NA	o	NA	NA	NA	NA
P49644	NA	Cre12.g485150.t1.2	o	NA	NA	NA	NA
P59775	NA	NA	o	NA	NA	NA	NA
P59776	NA	NA	o	NA	NA	NA	NA
P81831	NA	Cre16.g673852.t1.1	o	NA	NA	NA	NA
P83564	NA	Cre02.g078300.t1.1	o	NA	NA	NA	NA
Q00471	NA	NA	o	NA	NA	NA	NA
Q06824	NA	NA	o	NA	NA	NA	NA
Q08363	NA	NA	o	NA	NA	NA	NA
Q19VH4	NA	Cre10.g456050.t2.1	o	NA	NA	NA	NA
Q19VH4	NA	Cre10.g456050.t1.2	o	NA	NA	NA	NA
Q1G2Y1	NA	Cre04.g214501.t1.1	o	NA	NA	NA	NA
Q24K71	NA	NA	o	NA	NA	NA	NA
Q27YU5	NA	Cre07.g330200.t1.2	o	NA	NA	NA	NA
Q2VA41	NA	Cre12.g552200.t1.2	o	NA	NA	NA	NA
Q39576	NA	Cre06.g275900.t1.2	o	NA	NA	NA	NA
Q39595	NA	Cre03.g203850.t1.2	o	NA	NA	NA	NA
Q3Y8L7	NA	Cre04.g216902.t1.1	o	NA	NA	NA	NA
Q3Y8L7	NA	Cre04.g216902.t2.1	o	NA	NA	NA	NA
Q42683	NA	Cre10.g436050.t1.2	o	NA	NA	NA	NA
Q42685	NA	Cre10.g451950.t1.2	o	NA	NA	NA	NA
Q42703	NA	Cre01.g051900.t1.2	o	NA	NA	NA	NA
Q4U0V8	NA	Cre02.g092600.t1.2	o	NA	NA	NA	NA
Q4U1D9	NA	Cre06.g282000.t1.1	o	NA	NA	NA	NA
Q5QEB2	NA	Cre12.g519180.t2.1	o	NA	NA	NA	NA
Q5QEB2	NA	Cre12.g519180.t1.1	o	NA	NA	NA	NA
Q5S7Y5	NA	Cre01.g029300.t1.2	o	NA	NA	NA	NA
Q5VLJ9	NA	Cre12.g549300.t1.2	o	NA	NA	NA	NA
Q5W9T2	NA	Cre03.g199535.t1.1	o	NA	NA	NA	NA
Q65Z18	NA	Cre07.g339050.t1.2	o	NA	NA	NA	NA
Q66T67	NA	Cre12.g514850.t1.2	o	NA	NA	NA	NA
Q66YD0	NA	Cre13.g583550.t1.2	o	NA	NA	NA	NA
Q66YD3	NA	Cre12.g507650.t1.2	o	NA	NA	NA	NA
Q66YD3	NA	Cre12.g507650.t2.1	o	NA	NA	NA	NA
Q68RJ5	NA	Cre17.g723600.t1.2	o	NA	NA	NA	NA
Q68UI8	NA	Cre06.g279900.t1.1	o	NA	NA	NA	NA
Q6EMK7	NA	Cre12.g483700.t2.1	o	NA	NA	NA	NA
Q6EMK7	NA	Cre12.g483700.t1.2	o	NA	NA	NA	NA
Q6J213	NA	Cre12.g509650.t1.2	o	NA	NA	NA	NA
Q6QAY1	NA	Cre02.g100200.t1.2	o	NA	NA	NA	NA
Q6QAY3	NA	Cre09.g416150.t1.2	o	NA	NA	NA	NA
Q6QAY4	NA	Cre14.g617826.t1.1	o	NA	NA	NA	NA
Q6QJE1	NA	Cre06.g273750.t1.1	o	NA	NA	NA	NA
Q6R2V6	NA	Cre03.g171950.t1.1	o	NA	NA	NA	NA
Q6RBZ0	NA	Cre03.g177200.t1.2	o	NA	NA	NA	NA
Q6S7R7	NA	Cre09.g415850.t1.2	o	NA	NA	NA	NA
Q6UKY5	NA	Cre13.g577100.t1.2	o	NA	NA	NA	NA
Q6UP29	NA	Cre03.g146247.t1.1	o	NA	NA	NA	NA
Q6V506	NA	Cre10.g434450.t1.2	o	NA	NA	NA	NA
Q6V507	NA	Cre07.g327400.t1.1	o	NA	NA	NA	NA
Q6V8K6	NA	Cre16.g665364.t1.1	o	NA	NA	NA	NA
Q6V9B0	NA	Cre12.g492300.t1.2	o	NA	NA	NA	NA
Q6V9B2	NA	Cre10.g422600.t1.1	o	NA	NA	NA	NA
Q6VTH1	NA	Cre12.g561550.t1.2	o	NA	NA	NA	NA
Q6WEE4	NA	Cre14.g624350.t1.2	o	NA	NA	NA	NA
Q6Y682	NA	Cre10.g435800.t1.2	o	NA	NA	NA	NA
Q70DX8	NA	Cre09.g394750.t1.2	o	NA	NA	NA	NA
Q75NZ1	NA	Cre06.g307500.t1.1	o	NA	NA	NA	NA
Q75NZ3	NA	Cre06.g309000.t1.2	o	NA	NA	NA	NA
Q75VY7	NA	Cre06.g272650.t1.2	o	NA	NA	NA	NA
Q75VY9	NA	Cre11.g467573.t1.1	o	NA	NA	NA	NA
Q75VZ0	NA	Cre10.g452050.t1.2	o	NA	NA	NA	NA
Q763T6	NA	Cre16.g656400.t1.2	o	NA	NA	NA	NA
Q7DM26	NA	Cre06.g283050.t1.2	o	NA	NA	NA	NA
Q7Y258	NA	Cre16.g659950.t1.1	o	NA	NA	NA	NA
Q7YKX3	NA	NA	o	NA	NA	NA	NA
Q84JV7	NA	Cre12.g539000.t1.2	o	NA	NA	NA	NA
Q84UB2	NA	Cre02.g092900.t1.2	o	NA	NA	NA	NA
Q84X75	NA	Cre03.g172000.t1.2	o	NA	NA	NA	NA
Q84X77	NA	Cre03.g170800.t1.2	o	NA	NA	NA	NA
Q84X82	NA	Cre18.g750047.t1.1	o	NA	NA	NA	NA
Q8GV23	NA	Cre06.g268600.t1.2	o	NA	NA	NA	NA
Q8HTL1	NA	NA	o	NA	NA	NA	NA
Q8HTL2	NA	NA	o	NA	NA	NA	NA
Q8HTL3	NA	NA	o	NA	NA	NA	NA
Q8HTL5	NA	NA	o	NA	NA	NA	NA
Q8HUG9	NA	NA	o	NA	NA	NA	NA
Q8HUH1	NA	NA	o	NA	NA	NA	NA
Q8LKI3	NA	Cre17.g729800.t1.2	o	NA	NA	NA	NA
Q8LL91	NA	Cre09.g393150.t1.2	o	NA	NA	NA	NA
Q8LPD9	NA	Cre03.g199000.t1.2	o	NA	NA	NA	NA
Q8LRU1	NA	Cre09.g387800.t1.2	o	NA	NA	NA	NA
Q8S2V8	NA	Cre12.g517150.t1.1	o	NA	NA	NA	NA
Q8S4W5	NA	Cre06.g290100.t1.2	o	NA	NA	NA	NA
Q8SAQ6	NA	Cre12.g526800.t1.2	o	NA	NA	NA	NA
Q8W4V3	NA	Cre16.g664550.t1.2	o	NA	NA	NA	NA
Q93VE0	NA	Cre01.g066917.t1.1	o	NA	NA	NA	NA
Q93WL4	NA	Cre04.g232104.t1.1	o	NA	NA	NA	NA
Q93Y49	NA	Cre09.g394436.t1.1	o	NA	NA	NA	NA
Q93Z22	NA	Cre10.g459200.t1.2	o	NA	NA	NA	NA
Q945T2	NA	Cre08.g373100.t1.1	o	NA	NA	NA	NA
Q94CJ2	NA	Cre06.g284100.t1.2	o	NA	NA	NA	NA
Q94KS3	NA	Cre10.g427250.t1.2	o	NA	NA	NA	NA
Q94KV1	NA	Cre06.g272050.t1.2	o	NA	NA	NA	NA
Q9AU03	NA	Cre01.g049500.t1.2	o	NA	NA	NA	NA
Q9AU05	NA	Cre03.g154350.t1.2	o	NA	NA	NA	NA
Q9AXF6	NA	Cre12.g548950.t1.2	o	NA	NA	NA	NA
Q9FEH5	NA	Cre01.g002500.t1.2	o	NA	NA	NA	NA
Q9FEK6	NA	Cre16.g673650.t1.1	o	NA	NA	NA	NA
Q9FXQ1	NA	Cre16.g663200.t1.1	o	NA	NA	NA	NA
Q9LLL6	NA	Cre03.g188250.t1.2	o	NA	NA	NA	NA
Q9S7V1	NA	Cre02.g085450.t1.2	o	NA	NA	NA	NA
Q9SW75	NA	Cre02.g101350.t1.2	o	NA	NA	NA	NA
Q9ZSJ4	NA	Cre03.g156900.t1.2	o	NA	NA	NA	NA
Q9ZTA7	NA	Cre09.g396300.t1.2	o	NA	NA	NA	NA
